# Supplementary material for: Methyl 2-(2-amino-1,3-thia­zol-4-yl)-2-[(Z)-methoxy­carbonyl­methoxy­imino]ethano­ate
Source: Acta Crystallogr Sect E Struct Rep Online. 2009 Mar 6;65(Pt 4):o713. doi: 10.1107/S1600536809007661 (PMC2969052; doi:10.1107/S1600536809007661)
Supplement: Supplementary file 2 [file e-65-0o713-Isup2.hkl]

#
# h,k,l, Fc-squared, Fo-squared, sigma(Fo-squared) and status flag
#
data_I
_shelx_title '    SHEHZAD3_0m in P2(1)/c'
_shelx_refln_list_code          4
_shelx_F_calc_maximum      157.18
_exptl_crystal_F_000       568.00
_reflns_d_resolution_high  0.8351
 
loop_
 _symmetry_equiv_pos_as_xyz
 'x, y, z'
 '-x, y+1/2, -z+1/2'
 '-x, -y, -z'
 'x, -y-1/2, z-1/2'
 
_cell_length_a    12.2395
_cell_length_b     5.7500
_cell_length_c    19.8865
_cell_angle_alpha  90.000
_cell_angle_beta  120.016
_cell_angle_gamma  90.000
 
_shelx_F_squared_multiplier     1.000
 
loop_
 _refln_index_h
 _refln_index_k
 _refln_index_l
 _refln_F_squared_calc
 _refln_F_squared_meas
 _refln_F_squared_sigma
 _refln_observed_status
   2   0   0      232.70      173.50     10.94 o
   3   0   0    17822.27    17549.59    341.55 o
   4   0   0       91.88       88.70     14.45 o
   5   0   0     7448.37     7668.18    212.31 o
   6   0   0      717.76      758.47     47.34 o
   7   0   0       13.39      -18.24     18.24 o
   8   0   0      288.41      296.78     36.94 o
   9   0   0      821.32      811.75     67.03 o
  10   0   0        0.06      -19.82     30.37 o
  11   0   0      100.81       54.97     37.88 o
  12   0   0       56.87      110.96     47.74 o
   1   1   0      427.98      463.88      9.36 o
   2   1   0     1867.81     1828.09     28.47 o
   3   1   0        6.42        4.38      6.57 o
   4   1   0     2419.77     2553.41     46.45 o
   5   1   0        0.33       -7.67      8.63 o
   6   1   0      209.29      181.15     16.00 o
   7   1   0       44.89       12.99     13.67 o
   8   1   0      119.65      108.35     18.42 o
   9   1   0      144.35      118.94     21.22 o
  10   1   0       23.23       19.55     19.48 o
  11   1   0       34.75       37.89     22.44 o
  12   1   0       21.46        4.68     32.94 o
   0   2   0     2095.05     2105.61    124.57 o
   1   2   0      526.45      523.89     24.31 o
   2   2   0     1141.20     1169.29     23.92 o
   3   2   0     2606.75     2424.82     44.67 o
   4   2   0      357.63      359.79     16.84 o
   5   2   0      184.82      177.69     13.62 o
   6   2   0      245.24      268.88     23.59 o
   7   2   0      294.22      302.50     20.86 o
   8   2   0      204.96      203.43     21.64 o
   9   2   0      227.87      197.60     24.73 o
  10   2   0      163.30      202.53     29.81 o
  11   2   0       14.36        8.81     23.49 o
  12   2   0       25.38      131.70     47.84 o
   1   3   0      120.03      141.31     13.17 o
   2   3   0      327.20      343.37     12.84 o
   3   3   0       78.66       84.97      9.59 o
   4   3   0      452.91      517.35     19.07 o
   5   3   0       28.45       32.40      9.91 o
   6   3   0      191.74      184.31     15.49 o
   7   3   0        0.50        1.26     12.33 o
   8   3   0        0.80       -5.46     17.49 o
   9   3   0       44.69       49.52     30.38 o
  10   3   0       19.62       55.80     28.76 o
  11   3   0      135.28      149.02     36.44 o
   0   4   0      421.50      475.17     71.17 o
   1   4   0      598.13      553.36     25.07 o
   2   4   0      117.04      120.59     22.09 o
   3   4   0      408.65      412.48     15.38 o
   4   4   0      131.39      101.64     12.03 o
   5   4   0      102.52      111.92     17.06 o
   6   4   0       56.60       57.62     21.21 o
   7   4   0       29.63       22.66     23.43 o
   8   4   0       28.04       48.07     29.42 o
   9   4   0       98.73       75.81     28.50 o
  10   4   0      241.68      276.89     42.15 o
   1   5   0        0.02        4.00     20.22 o
   2   5   0        2.71       -6.75     13.59 o
   3   5   0      112.59       62.71     28.08 o
   4   5   0      179.99      160.40     20.40 o
   5   5   0       56.63       53.91     30.10 o
   6   5   0       15.08       -6.23     18.71 o
   7   5   0      135.17      173.02     27.93 o
   8   5   0       18.65       33.96     26.58 o
   0   6   0        1.14       13.09     54.67 o
   1   6   0      176.32      101.01     45.04 o
   2   6   0      164.22      175.37     29.97 o
   3   6   0       52.87       10.44     26.08 o
   4   6   0        7.29        9.47     22.28 o
   5   6   0       11.12       -4.12     16.23 o
   6   6   0       23.88       -4.53     18.86 o
 -12   1   1       18.51       14.00     32.39 o
 -11   1   1      160.64      157.12     26.26 o
 -10   1   1       42.40        7.82     17.31 o
  -9   1   1       93.03      118.20     20.93 o
  -8   1   1     1134.09     1074.57     54.15 o
  -7   1   1        0.04      -11.94     11.94 o
  -6   1   1     1660.14     1726.14     45.80 o
  -5   1   1     2087.58     2106.62     42.50 o
  -4   1   1       43.74       46.73      9.24 o
  -3   1   1     6818.47     6406.87     88.97 o
  -2   1   1     1608.29     1508.71     25.12 o
  -1   1   1        1.22        3.49      2.91 o
   0   1   1    17667.18    17163.74    261.39 o
   1   1   1       41.10       43.42      4.19 o
   2   1   1       16.31        4.46      5.25 o
   3   1   1      753.54      699.89     18.18 o
   4   1   1       69.37       55.84     10.74 o
   5   1   1      203.37      187.80     15.39 o
   6   1   1      372.57      348.01     23.54 o
   7   1   1      240.99      252.87     21.30 o
   8   1   1      448.49      447.65     43.95 o
   9   1   1      745.61      814.21     41.14 o
  10   1   1        2.26      -18.73     18.73 o
  11   1   1      130.58      122.47     48.50 o
  12   1   1       36.25        2.07     32.71 o
 -12   2   1        0.11       -2.76     24.91 o
 -11   2   1       17.26       37.35     24.54 o
 -10   2   1       10.48      -11.98     19.80 o
  -9   2   1      177.73      194.02     23.82 o
  -8   2   1        0.97       15.00     15.21 o
  -7   2   1      121.69       90.15     14.71 o
  -6   2   1      874.94      822.32     27.17 o
  -5   2   1        2.61        0.98      8.39 o
  -4   2   1       58.28       51.01     11.27 o
  -3   2   1       53.67       63.34      9.01 o
  -2   2   1      171.86      177.99      8.74 o
  -1   2   1     3025.51     2973.02     65.88 o
   0   2   1        0.06       -1.66      7.12 o
   1   2   1     3563.76     3505.47     57.56 o
   2   2   1     1372.85     1466.51     27.02 o
   3   2   1     1455.58     1526.11     32.10 o
   4   2   1       23.62        9.22      8.22 o
   5   2   1      392.48      420.28     20.66 o
   6   2   1      839.74      862.62     31.86 o
   7   2   1       94.14       81.84     15.46 o
   8   2   1      390.83      393.75     28.65 o
   9   2   1        4.90       -8.26     17.18 o
  10   2   1       26.71        6.84     24.78 o
  11   2   1       40.74      102.33     35.64 o
 -11   3   1       71.95       32.95     28.89 o
 -10   3   1      252.07      256.63     38.53 o
  -9   3   1      293.59      236.91     33.22 o
  -8   3   1      538.85      567.77     33.73 o
  -7   3   1        3.54       -5.91     10.90 o
  -6   3   1     1338.74     1332.71     36.39 o
  -5   3   1      574.32      603.92     21.10 o
  -4   3   1        7.68       10.81      7.14 o
  -3   3   1     2715.11     2627.96     51.13 o
  -2   3   1      460.95      461.05     30.06 o
  -1   3   1     1681.68     1593.51     45.79 o
   0   3   1        1.20       10.37     18.59 o
   1   3   1      616.31      657.64     27.02 o
   2   3   1      305.49      294.41     12.52 o
   3   3   1       24.73       11.43      8.27 o
   4   3   1      371.28      322.88     15.16 o
   5   3   1       47.56       57.33     11.43 o
   6   3   1        0.49       -7.46     10.68 o
   7   3   1      305.84      318.19     29.95 o
   8   3   1       32.83       46.41     21.06 o
   9   3   1        4.20       -3.23     25.00 o
  10   3   1      365.97      469.96     64.04 o
  11   3   1       38.10       89.30     35.70 o
 -10   4   1        2.88       47.56     30.80 o
  -9   4   1        3.94       18.98     25.66 o
  -8   4   1      186.75      105.24     26.79 o
  -7   4   1      141.67      148.15     25.03 o
  -6   4   1        6.41       21.56     27.35 o
  -5   4   1        0.04       -7.92     11.14 o
  -4   4   1        0.15       -5.53      8.55 o
  -3   4   1      716.98      726.64     23.53 o
  -2   4   1      226.15      234.48     46.13 o
  -1   4   1        0.03       11.96     11.37 o
   0   4   1      226.70      258.02     24.49 o
   1   4   1        1.35      -11.59     13.48 o
   2   4   1       34.88       46.32     14.14 o
   3   4   1        0.34       -7.54      7.54 o
   4   4   1       13.52        5.79      9.91 o
   5   4   1        0.12       16.59     17.28 o
   6   4   1        5.63      -15.77     16.80 o
   7   4   1        0.72        6.60     25.05 o
   8   4   1        6.66       -0.94     23.98 o
   9   4   1       10.51       -3.87     24.86 o
  10   4   1        0.45       20.08     29.51 o
  -9   5   1        2.02        3.40     26.26 o
  -8   5   1       57.29       35.57     25.48 o
  -7   5   1       15.91       24.39     20.50 o
  -6   5   1       21.82       30.15     18.93 o
  -5   5   1       44.51       43.69     18.08 o
  -4   5   1      214.19      203.23     41.57 o
  -3   5   1      388.32      346.36     37.65 o
  -2   5   1       38.85       44.98     14.67 o
  -1   5   1       68.26      117.55     39.24 o
   0   5   1       98.82      147.04     40.28 o
   1   5   1      413.08      380.72     24.32 o
   2   5   1      154.79       69.30     35.18 o
   3   5   1       80.51       91.49     30.04 o
   4   5   1      489.77      447.39     37.68 o
   5   5   1        0.80        5.69     17.23 o
   6   5   1       49.27       -1.59     22.01 o
   7   5   1      199.74      169.03     32.17 o
   8   5   1        0.08        3.39     24.57 o
  -6   6   1        1.06        8.06     18.21 o
  -5   6   1       83.09       53.72     18.24 o
  -4   6   1      109.69       84.45     27.73 o
  -3   6   1        3.88      -13.02     22.94 o
  -2   6   1        0.62      -15.86     19.82 o
  -1   6   1       58.01       -1.62     38.14 o
   0   6   1       10.26      -16.67     34.32 o
   1   6   1       29.26       69.55     42.74 o
   2   6   1        7.88       12.53     37.43 o
   3   6   1        0.51       52.60     32.15 o
   4   6   1       84.67       70.33     28.97 o
   5   6   1       33.47       23.04     19.94 o
 -13   0   2       33.68       79.76     46.47 o
 -12   0   2       92.22      156.53     47.59 o
 -11   0   2      677.60      715.08    103.59 o
 -10   0   2      355.74      386.05     51.36 o
  -9   0   2      161.45      191.93     38.60 o
  -8   0   2      236.94      206.10     31.50 o
  -7   0   2      143.73      122.04     25.39 o
  -6   0   2      806.32      846.25     66.08 o
  -5   0   2     2611.04     2842.70     80.50 o
  -4   0   2      454.86      490.55     27.08 o
  -3   0   2     1478.23     1774.03     40.10 o
  -2   0   2       28.00       13.44      7.05 o
  -1   0   2       20.28       15.21     10.39 o
   1   0   2      530.39      549.44     30.70 o
   2   0   2       14.72       25.07     22.54 o
   3   0   2       84.48       71.14     14.04 o
   4   0   2     1315.98     1368.81     99.27 o
   5   0   2      188.17      285.38     29.11 o
   6   0   2      133.55      129.41     26.45 o
   7   0   2      204.27      183.58     24.10 o
   8   0   2      733.27      634.25     39.79 o
   9   0   2     1240.16     1218.67     94.32 o
  10   0   2        0.84       39.31     45.73 o
  11   0   2       74.70      112.40     46.27 o
  12   0   2       10.20      -38.61     38.61 o
 -13   1   2       28.37       84.98     38.27 o
 -12   1   2        6.63       22.03     26.26 o
 -11   1   2       93.57       97.49     23.69 o
 -10   1   2        1.30       -1.38     17.38 o
  -9   1   2      370.36      306.95     31.94 o
  -8   1   2       33.81       29.77     16.17 o
  -7   1   2      506.30      548.70     29.70 o
  -6   1   2      131.55      144.70     15.79 o
  -5   1   2      146.18      170.47     13.05 o
  -4   1   2      175.68      171.25     11.89 o
  -3   1   2     1007.87      976.26     19.48 o
  -2   1   2      153.75      129.80      9.50 o
  -1   1   2     1827.11     1760.81     24.85 o
   0   1   2       40.09       51.88      4.18 o
   1   1   2        1.71       -0.87      3.00 o
   2   1   2     2227.15     2311.55     33.08 o
   3   1   2     1640.77     1713.38     31.22 o
   4   1   2       49.90       59.03     11.66 o
   5   1   2       68.11       79.89     12.52 o
   6   1   2       44.63       22.75     12.98 o
   7   1   2      241.62      266.52     31.25 o
   8   1   2      913.92      892.75     40.33 o
   9   1   2        4.77       -9.89     16.23 o
  10   1   2        1.15      -15.05     24.09 o
  11   1   2       22.55       15.97     32.76 o
 -12   2   2        0.38       22.89     25.19 o
 -11   2   2      149.46      155.08     34.83 o
 -10   2   2       74.45       71.31     20.97 o
  -9   2   2     1447.13     1462.55     55.17 o
  -8   2   2     1525.99     1489.61     45.63 o
  -7   2   2       13.04       25.06     12.11 o
  -6   2   2     2338.84     2364.48     60.89 o
  -5   2   2        0.90        7.51      8.26 o
  -4   2   2      377.50      452.86     24.08 o
  -3   2   2     1967.65     1961.64     39.92 o
  -2   2   2        6.81       -7.08      7.08 o
  -1   2   2      385.52      382.71     13.28 o
   0   2   2     6346.14     6505.85    101.75 o
   1   2   2      565.73      547.74     15.17 o
   2   2   2       34.91       18.90      6.78 o
   3   2   2     3015.61     2828.29     55.44 o
   4   2   2      612.22      567.88     21.58 o
   5   2   2      426.35      466.33     29.16 o
   6   2   2     1024.10     1048.11     36.15 o
   7   2   2      291.59      307.56     29.39 o
   8   2   2      402.46      433.29     31.19 o
   9   2   2       75.35       62.78     23.26 o
  10   2   2      100.89      100.22     27.24 o
  11   2   2      158.85      162.30     60.37 o
 -11   3   2        0.02      -14.66     25.33 o
 -10   3   2        7.59       -7.44     23.19 o
  -9   3   2       58.63       66.06     21.48 o
  -8   3   2        5.61       -6.41     15.87 o
  -7   3   2        6.42       -7.37      9.15 o
  -6   3   2        0.06       -8.06     12.57 o
  -5   3   2        1.29        1.88      8.34 o
  -4   3   2       52.75       42.59      8.28 o
  -3   3   2      247.39      255.77     12.43 o
  -2   3   2        2.50      -14.05     14.05 o
  -1   3   2       14.82       19.68      8.01 o
   0   3   2      402.51      387.21     20.07 o
   1   3   2      216.66      191.25     20.27 o
   2   3   2      385.79      405.15     13.65 o
   3   3   2       10.81        9.89      7.38 o
   4   3   2       23.14       24.24      8.86 o
   5   3   2       90.17       86.72     13.09 o
   6   3   2       15.03        6.39     12.75 o
   7   3   2        2.16       12.23     17.92 o
   8   3   2        6.09       -3.83     18.99 o
   9   3   2       49.80       43.37     27.04 o
  10   3   2       82.41       70.62     32.36 o
 -10   4   2       33.67       -8.37     32.88 o
  -9   4   2       24.41       10.59     23.89 o
  -8   4   2       68.70       86.60     24.77 o
  -7   4   2      307.52      285.89     35.00 o
  -6   4   2       12.75       21.30     17.13 o
  -5   4   2        0.78        5.41      9.98 o
  -4   4   2        0.09       -1.07      7.87 o
  -3   4   2        2.49       14.51      8.54 o
  -2   4   2      437.69      418.28     22.36 o
  -1   4   2      205.38      225.78     24.57 o
   0   4   2       50.23       46.30     11.90 o
   1   4   2      226.83      232.97     19.97 o
   2   4   2      196.81      197.23     18.55 o
   3   4   2       34.09       28.90      9.58 o
   4   4   2      556.36      557.10     24.52 o
   5   4   2       30.21       12.16     18.82 o
   6   4   2       64.78      110.04     26.48 o
   7   4   2        0.22       18.03     23.15 o
   8   4   2      108.89      112.00     30.84 o
   9   4   2       15.09       11.87     27.86 o
  -9   5   2        2.47        2.67     25.16 o
  -8   5   2      271.49      270.38     32.77 o
  -7   5   2      333.05      349.22     35.71 o
  -6   5   2        0.84        6.51     19.35 o
  -5   5   2       26.89       30.49     16.86 o
  -4   5   2      102.64      120.13     20.73 o
  -3   5   2      229.63      236.54     28.02 o
  -2   5   2      350.40      257.89     56.78 o
  -1   5   2       90.50       53.71     33.84 o
   0   5   2      197.92      196.26     21.98 o
   1   5   2      115.41      167.47     19.78 o
   2   5   2       31.98       28.27     21.18 o
   3   5   2      195.22      236.62     20.40 o
   4   5   2       21.19        0.10     19.93 o
   5   5   2       55.38       74.91     22.52 o
   6   5   2       29.26       63.86     31.16 o
   7   5   2       47.27       62.03     32.57 o
   8   5   2       62.32       95.61     29.18 o
  -6   6   2        0.36       21.70     18.11 o
  -5   6   2        4.60        6.84     16.06 o
  -4   6   2      210.29      224.95     28.98 o
  -3   6   2       26.08       -3.77     62.37 o
  -2   6   2        8.67       26.58     51.59 o
  -1   6   2        3.80        0.48     49.41 o
   0   6   2        2.60       57.46     41.65 o
   1   6   2      316.62      289.74     56.07 o
   2   6   2       49.56       88.05     48.93 o
   3   6   2       24.65       18.42     51.49 o
   4   6   2      221.18      210.24     46.01 o
   5   6   2        2.39       15.08     19.42 o
 -13   1   3       17.33       -3.30     26.31 o
 -12   1   3       10.79       38.55     22.22 o
 -11   1   3       86.01      104.96     24.20 o
 -10   1   3      190.33      168.37     31.03 o
  -9   1   3      212.88      248.53     25.38 o
  -8   1   3        0.05       -4.81     14.14 o
  -7   1   3       61.37       89.30     16.10 o
  -6   1   3      112.29      150.16     21.24 o
  -5   1   3      112.60      116.00     11.92 o
  -4   1   3      513.24      504.89     16.24 o
  -3   1   3     8443.70     8290.22    108.10 o
  -2   1   3     1578.70     1418.28     22.27 o
  -1   1   3        1.36        0.37      4.64 o
   0   1   3     6796.65     6575.41     84.87 o
   1   1   3     2385.23     2561.69     34.12 o
   2   1   3        1.37        3.29      5.76 o
   3   1   3     1241.65     1208.61     26.62 o
   4   1   3     1367.31     1288.72     31.95 o
   5   1   3     1259.04     1236.58     32.52 o
   6   1   3       95.27       58.73     15.10 o
   7   1   3       17.10       14.10     13.69 o
   8   1   3     1189.30     1106.82     45.54 o
   9   1   3      317.16      328.23     34.00 o
  10   1   3       23.96        9.52     26.01 o
  11   1   3      160.24      201.88     45.04 o
 -12   2   3        8.89       36.63     26.17 o
 -11   2   3      315.81      300.89     35.65 o
 -10   2   3       54.85       68.55     20.33 o
  -9   2   3      779.76      762.16     35.00 o
  -8   2   3       58.14       88.54     16.83 o
  -7   2   3      311.47      333.90     19.89 o
  -6   2   3      367.88      337.48     22.36 o
  -5   2   3        3.84        4.71      8.42 o
  -4   2   3      640.52      669.82     20.95 o
  -3   2   3      785.03      765.19     23.53 o
  -2   2   3      324.05      328.84      9.53 o
  -1   2   3      319.63      333.12     11.40 o
   0   2   3      277.23      312.19     11.18 o
   1   2   3      922.81      961.60     20.23 o
   2   2   3      916.91      912.69     25.08 o
   3   2   3       25.04       22.64      6.64 o
   4   2   3      214.64      208.50     15.48 o
   5   2   3       35.84       58.05     13.14 o
   6   2   3       17.72       30.89     13.27 o
   7   2   3       12.87       15.32     15.63 o
   8   2   3      112.42       99.37     25.45 o
   9   2   3       12.10       14.54     21.03 o
  10   2   3       55.82       16.42     30.00 o
  11   2   3        7.51       48.81     49.14 o
 -12   3   3       30.63       56.54     32.43 o
 -11   3   3       88.79       87.28     31.57 o
 -10   3   3       81.75       84.12     26.38 o
  -9   3   3      134.37      115.80     24.17 o
  -8   3   3      166.94      186.93     20.08 o
  -7   3   3      485.52      481.03     23.93 o
  -6   3   3      183.47      161.26     14.14 o
  -5   3   3      674.74      704.06     27.04 o
  -4   3   3       22.48       17.93      7.48 o
  -3   3   3       18.53       28.84      7.68 o
  -2   3   3     1797.22     1634.01     44.93 o
  -1   3   3      245.37      248.39     12.11 o
   0   3   3     1880.72     1857.35     51.66 o
   1   3   3     1023.39     1020.85     29.00 o
   2   3   3      313.01      297.22     13.89 o
   3   3   3      943.04      934.72     29.88 o
   4   3   3        8.29       -6.12      9.22 o
   5   3   3       12.49        8.30     10.97 o
   6   3   3      502.13      498.08     34.17 o
   7   3   3      168.10      148.47     29.09 o
   8   3   3       67.92       37.62     29.91 o
   9   3   3       18.29      -30.03     30.63 o
  10   3   3        0.14      -51.39     60.92 o
 -11   4   3        9.54      -19.48     27.96 o
 -10   4   3       17.76       27.57     25.14 o
  -9   4   3        1.44      -20.47     20.47 o
  -8   4   3      338.68      335.49     38.23 o
  -7   4   3      171.60      141.44     24.15 o
  -6   4   3        3.81       -4.81     15.34 o
  -5   4   3      349.93      332.15     17.29 o
  -4   4   3        0.16        1.85      8.02 o
  -3   4   3      357.59      354.86     18.12 o
  -2   4   3      261.19      312.12     14.83 o
  -1   4   3        0.01      -10.32     10.32 o
   0   4   3      533.60      555.02     34.83 o
   1   4   3      460.42      451.18     36.96 o
   2   4   3       92.83       82.65     13.05 o
   3   4   3      148.29      148.72     13.79 o
   4   4   3        0.33        4.49     13.95 o
   5   4   3        6.83       -0.81     18.38 o
   6   4   3      108.93      103.14     26.88 o
   7   4   3      164.81      122.45     28.59 o
   8   4   3        0.45       25.50     24.82 o
   9   4   3        0.80        3.12     27.89 o
  -9   5   3       14.59       44.84     25.28 o
  -8   5   3       21.59        5.52     22.05 o
  -7   5   3      285.61      243.42     29.49 o
  -6   5   3        2.15       -0.69     17.02 o
  -5   5   3       32.65       -5.16     19.86 o
  -4   5   3      418.27      432.54     38.09 o
  -3   5   3        0.02        2.93      9.92 o
  -2   5   3      424.87      424.06     49.01 o
  -1   5   3      329.42      368.83     61.83 o
   0   5   3       18.88        1.02     14.17 o
   1   5   3      549.98      520.04     39.96 o
   2   5   3       21.80       15.56     21.53 o
   3   5   3        4.23       -7.38     15.30 o
   4   5   3      285.42      251.99     28.51 o
   5   5   3        0.86        8.25     20.38 o
   6   5   3       34.56       12.44     24.96 o
   7   5   3        8.91       30.02     26.03 o
  -6   6   3       38.82       39.22     20.83 o
  -5   6   3        0.00        4.84     25.35 o
  -4   6   3       17.32       27.36     21.62 o
  -3   6   3        2.14        6.23     17.97 o
  -2   6   3       66.32       92.48     34.13 o
  -1   6   3        0.55       18.42     32.57 o
   0   6   3        0.37       10.97     21.23 o
   1   6   3      340.42      379.79     38.86 o
   2   6   3        2.30      -17.78     26.52 o
   3   6   3       12.44        0.18     31.38 o
   4   6   3      104.24       73.04     20.10 o
   5   6   3       14.37       -2.02     19.93 o
 -13   0   4       23.76       42.89     40.30 o
 -12   0   4      389.04      443.19    116.74 o
 -11   0   4        5.43        9.84     32.78 o
 -10   0   4      544.32      545.26     57.12 o
  -9   0   4      126.33      125.06     29.81 o
  -8   0   4     2189.85     2342.82     78.95 o
  -7   0   4     1244.46     1178.49     49.65 o
  -6   0   4     3901.50     3998.99    107.94 o
  -5   0   4      460.57      384.42     22.84 o
  -4   0   4    20394.86    20110.87    391.81 o
  -3   0   4    24704.05    24061.05    429.14 o
  -2   0   4      830.23      670.19     22.17 o
  -1   0   4        3.25        2.48      6.32 o
   0   0   4     9871.18     9569.56    189.17 o
   1   0   4    10514.08     9989.63    198.80 o
   2   0   4       21.86       41.35     13.10 o
   3   0   4      277.16      263.08     23.77 o
   4   0   4      699.16      838.25     98.64 o
   5   0   4     1951.74     2012.89    173.20 o
   6   0   4      501.45      464.12     40.10 o
   7   0   4        0.14       -8.47     24.91 o
   8   0   4      408.70      467.31     55.73 o
   9   0   4        8.11      -27.57     27.57 o
  10   0   4      162.69      139.84     48.73 o
  11   0   4       12.92       26.72     61.18 o
 -13   1   4       37.12       49.45     27.86 o
 -12   1   4       71.79       42.09     23.11 o
 -11   1   4       11.45       17.19     22.75 o
 -10   1   4       41.20        0.58     19.23 o
  -9   1   4      348.99      339.58     27.41 o
  -8   1   4       14.76       13.52     15.47 o
  -7   1   4      171.44      120.13     16.07 o
  -6   1   4      220.54      268.58     16.55 o
  -5   1   4     1060.39     1200.14     27.62 o
  -4   1   4     1876.78     1909.33     35.26 o
  -3   1   4        0.74       -4.16      6.05 o
  -2   1   4      818.39      763.32     15.33 o
  -1   1   4     8894.36     8306.99    111.48 o
   0   1   4    10821.78    10752.23    143.16 o
   1   1   4      177.28      161.20      8.76 o
   2   1   4      705.95      723.88     21.99 o
   3   1   4       14.41       19.06      8.32 o
   4   1   4      585.16      555.57     23.51 o
   5   1   4       95.81       97.23     16.11 o
   6   1   4       69.74       60.29     20.78 o
   7   1   4      133.37      106.56     28.62 o
   8   1   4      267.79      292.58     29.99 o
   9   1   4       24.60       25.36     24.98 o
  10   1   4       36.19       47.50     32.49 o
  11   1   4       21.94       37.96     36.15 o
 -13   2   4       23.39       51.75     32.06 o
 -12   2   4        1.26        4.06     23.33 o
 -11   2   4       68.98       42.17     23.69 o
 -10   2   4      224.19      272.68     26.62 o
  -9   2   4       39.59        5.31     15.07 o
  -8   2   4       37.42       29.52     16.26 o
  -7   2   4      262.65      272.71     18.27 o
  -6   2   4       32.75       37.82     10.41 o
  -5   2   4      857.62      833.35     23.27 o
  -4   2   4     1652.63     1602.84     35.03 o
  -3   2   4        3.23        1.68      5.19 o
  -2   2   4      421.80      419.78     12.22 o
  -1   2   4       90.86       80.02      7.32 o
   0   2   4     1854.78     1863.62     32.96 o
   1   2   4      561.35      590.31     19.32 o
   2   2   4       77.67       79.90      8.40 o
   3   2   4     1310.37     1374.60     32.11 o
   4   2   4      298.71      324.18     17.09 o
   5   2   4      105.50      106.60     13.12 o
   6   2   4      341.43      393.64     24.72 o
   7   2   4      371.38      372.20     30.19 o
   8   2   4      199.55      243.12     30.68 o
   9   2   4        0.32      -24.99     24.99 o
  10   2   4        1.05       13.39     31.14 o
 -12   3   4        2.14       31.22     31.51 o
 -11   3   4       25.78        9.94     24.45 o
 -10   3   4      101.58       61.65     26.83 o
  -9   3   4        0.78       29.86     20.66 o
  -8   3   4      122.07      157.19     19.03 o
  -7   3   4       63.98       71.22     15.20 o
  -6   3   4       41.81       48.14     10.83 o
  -5   3   4        4.32        0.11      6.92 o
  -4   3   4       14.08       18.54      7.32 o
  -3   3   4      456.67      482.31     14.47 o
  -2   3   4     1444.37     1395.57     31.63 o
  -1   3   4      758.55      811.83     27.76 o
   0   3   4      782.42      754.74     23.80 o
   1   3   4       27.20       28.54      8.36 o
   2   3   4      232.50      270.10     22.11 o
   3   3   4      420.36      411.07     20.37 o
   4   3   4       41.57       49.98     11.59 o
   5   3   4      250.59      293.54     20.66 o
   6   3   4       34.45        8.47     27.69 o
   7   3   4       60.24       70.23     22.32 o
   8   3   4      274.61      282.02     54.05 o
   9   3   4       14.44       -0.68     26.96 o
 -11   4   4       13.48       56.21     29.05 o
 -10   4   4       39.82       71.10     27.45 o
  -9   4   4       37.84       26.85     23.37 o
  -8   4   4        2.28      -15.95     18.79 o
  -7   4   4      360.08      436.70     43.98 o
  -6   4   4      197.46      240.76     24.75 o
  -5   4   4      738.14      710.28     35.02 o
  -4   4   4       21.48       26.81     10.67 o
  -3   4   4      418.47      427.63     18.01 o
  -2   4   4     1469.00     1368.76     34.06 o
  -1   4   4        3.67        1.61      7.77 o
   0   4   4      332.05      352.53     21.44 o
   1   4   4       34.69       33.05      8.66 o
   2   4   4      402.97      421.84     17.77 o
   3   4   4       71.94       53.12     15.98 o
   4   4   4      423.79      445.91     35.22 o
   5   4   4       68.27       30.66     20.92 o
   6   4   4       25.94       37.81     24.00 o
   7   4   4      470.73      416.54     42.32 o
   8   4   4       27.62        6.53     26.39 o
  -9   5   4        0.06      -19.05     22.39 o
  -8   5   4      187.12      124.33     26.54 o
  -7   5   4        3.67       -1.15     22.38 o
  -6   5   4       15.51       13.64     18.55 o
  -5   5   4        5.17       -1.62     16.42 o
  -4   5   4        1.54        3.98     15.94 o
  -3   5   4        1.13        1.15      9.87 o
  -2   5   4        4.74        5.15      8.94 o
  -1   5   4      235.22      211.91     29.84 o
   0   5   4        5.22        9.63     20.85 o
   1   5   4      844.37      857.72     52.10 o
   2   5   4        3.54        4.18     11.26 o
   3   5   4       25.66        3.83     16.29 o
   4   5   4        6.26        6.84     24.99 o
   5   5   4       10.20       13.03     21.43 o
   6   5   4       62.83       59.26     33.11 o
   7   5   4      116.02       98.37     31.21 o
  -7   6   4       38.22        9.55     21.32 o
  -6   6   4       10.25        6.50     19.45 o
  -5   6   4       28.93       66.55     24.47 o
  -4   6   4       16.99       20.62     24.24 o
  -3   6   4      102.54       99.39     21.12 o
  -2   6   4       10.26       21.61     32.56 o
  -1   6   4        8.64       -9.70     20.01 o
   0   6   4        5.32        3.30     24.24 o
   1   6   4      143.69       94.98     54.01 o
   2   6   4       18.68       15.52     26.00 o
   3   6   4        1.17       12.50     33.62 o
   4   6   4       40.84       53.02     20.74 o
 -13   1   5       48.62       16.57     25.40 o
 -12   1   5        9.01       -3.11     23.85 o
 -11   1   5      173.72      199.71     30.61 o
 -10   1   5      157.31      135.66     25.31 o
  -9   1   5      224.67      252.73     36.98 o
  -8   1   5     1210.29     1196.08     69.58 o
  -7   1   5       50.01       21.08     11.34 o
  -6   1   5     4833.15     4601.28     85.97 o
  -5   1   5      263.47      256.01     14.03 o
  -4   1   5      289.83      314.63     13.68 o
  -3   1   5     3114.62     2996.35     44.13 o
  -2   1   5     1291.61     1353.90     23.46 o
  -1   1   5    11315.39    10913.27    140.98 o
   0   1   5     2103.91     2011.12     31.96 o
   1   1   5     2741.97     2689.57     47.11 o
   2   1   5      498.31      452.64     17.12 o
   3   1   5        2.18       15.23      8.65 o
   4   1   5     1188.07     1096.48     32.50 o
   5   1   5      358.84      374.80     23.33 o
   6   1   5      451.70      420.30     26.13 o
   7   1   5      112.72      112.09     18.88 o
   8   1   5       10.62       33.75     23.87 o
   9   1   5       66.95       45.46     27.76 o
  10   1   5       62.23       41.38     49.83 o
 -13   2   5        0.43       -3.99     28.39 o
 -12   2   5       19.86       26.59     25.02 o
 -11   2   5      152.47      193.96     29.09 o
 -10   2   5       89.24       59.25     19.76 o
  -9   2   5       27.70       34.18     22.20 o
  -8   2   5        8.53       -5.63     11.92 o
  -7   2   5      224.88      216.60     17.40 o
  -6   2   5       89.11      105.28     12.34 o
  -5   2   5       57.28       71.40     10.68 o
  -4   2   5      367.74      396.45     15.37 o
  -3   2   5       40.46       20.61      8.74 o
  -2   2   5      308.91      344.70     15.38 o
  -1   2   5      106.23      119.43     11.32 o
   0   2   5     2177.47     2226.81     41.83 o
   1   2   5      348.78      358.56     19.38 o
   2   2   5     1163.66     1160.78     30.86 o
   3   2   5      113.42      139.38     11.94 o
   4   2   5      138.76      137.43     13.58 o
   5   2   5       10.36       -9.48      9.48 o
   6   2   5       19.38       25.91     19.41 o
   7   2   5       58.80       98.35     20.52 o
   8   2   5       26.32        3.54     20.28 o
   9   2   5        4.39       34.38     31.14 o
  10   2   5       63.95       23.11     34.71 o
 -12   3   5        9.22        4.43     28.99 o
 -11   3   5      209.78      214.41     34.61 o
 -10   3   5      124.65      163.91     32.84 o
  -9   3   5       49.25        9.67     18.70 o
  -8   3   5       63.21       63.09     16.68 o
  -7   3   5      486.57      488.97     23.76 o
  -6   3   5       57.86       37.67     11.44 o
  -5   3   5     1031.00     1010.93     28.37 o
  -4   3   5        1.78        3.72      7.78 o
  -3   3   5        0.34        7.99      6.72 o
  -2   3   5      293.69      288.87     14.88 o
  -1   3   5       35.07       55.05      8.97 o
   0   3   5      784.65      825.03     22.36 o
   1   3   5       40.05       31.51     11.04 o
   2   3   5      714.16      657.33     22.67 o
   3   3   5      253.37      228.39     17.21 o
   4   3   5     1366.74     1259.38     36.43 o
   5   3   5       32.74       50.11     15.07 o
   6   3   5       91.68       82.99     21.08 o
   7   3   5      474.93      508.85     50.04 o
   8   3   5        0.85      -24.97     27.50 o
   9   3   5      115.53      143.04     45.78 o
 -11   4   5       17.33       -8.60     25.24 o
 -10   4   5        0.91       -3.27     23.46 o
  -9   4   5      188.93      222.62     31.74 o
  -8   4   5      120.35      114.69     24.18 o
  -7   4   5        1.04        9.45     18.93 o
  -6   4   5      174.24      153.00     22.21 o
  -5   4   5        0.07       -9.65      9.65 o
  -4   4   5        0.09        2.16     10.37 o
  -3   4   5      649.20      664.19     23.08 o
  -2   4   5       16.13       19.12      9.33 o
  -1   4   5       37.98       44.33     10.25 o
   0   4   5      141.26      162.64     12.06 o
   1   4   5      245.93      227.56     13.70 o
   2   4   5      112.84      121.26     13.04 o
   3   4   5       10.35        4.11     14.07 o
   4   4   5       48.09       37.58     20.79 o
   5   4   5       66.12       19.73     26.77 o
   6   4   5        1.09        9.44     23.15 o
   7   4   5       87.18       87.27     29.82 o
   8   4   5       41.40       45.16     45.52 o
  -9   5   5        1.83       -4.66     23.51 o
  -8   5   5       90.35       71.96     24.15 o
  -7   5   5       13.43        2.25     19.76 o
  -6   5   5       98.77       78.00     20.79 o
  -5   5   5        3.12       -8.84     16.10 o
  -4   5   5      141.46      138.92     19.74 o
  -3   5   5      285.31      249.74     21.27 o
  -2   5   5       15.79       12.39     11.04 o
  -1   5   5        0.03        2.73     27.80 o
   0   5   5        4.99      -21.32     22.51 o
   1   5   5      497.10      461.92     24.99 o
   2   5   5       19.48        0.58     15.06 o
   3   5   5       36.80       16.83     17.71 o
   4   5   5      117.95      141.62     37.09 o
   5   5   5        1.08      -21.36     21.36 o
   6   5   5       69.62       20.08     26.14 o
  -7   6   5       24.70      -25.08     29.73 o
  -6   6   5        1.23      -18.37     18.37 o
  -5   6   5       12.39       30.15     25.74 o
  -4   6   5        1.35       -3.13     16.77 o
  -3   6   5        6.11        6.06     15.04 o
  -2   6   5       87.38      114.57     40.72 o
  -1   6   5        0.49      -21.39     21.39 o
   0   6   5        0.00        4.42     26.83 o
   1   6   5      161.83      139.70     37.63 o
   2   6   5        1.47      -23.66     27.07 o
   3   6   5       35.08       29.49     27.49 o
   4   6   5       58.20       35.67     26.10 o
 -14   0   6      233.15      227.07     58.82 o
 -13   0   6      149.89      189.97     50.73 o
 -12   0   6       37.59       61.25     38.51 o
 -11   0   6       20.13        6.50     30.66 o
 -10   0   6      145.61      144.81     32.76 o
  -9   0   6        6.49      144.44     28.01 o
  -8   0   6      473.76      536.83     37.51 o
  -7   0   6      434.45      474.13     35.59 o
  -6   0   6     1777.42     1951.80     63.81 o
  -5   0   6      123.34      165.11     23.46 o
  -4   0   6        2.59        0.61     10.97 o
  -3   0   6      135.47      140.97     16.98 o
  -2   0   6     2707.15     2767.18     64.94 o
  -1   0   6     4704.23     4843.50    105.12 o
   0   0   6     1500.90     1435.55     47.08 o
   1   0   6     1134.41     1145.55     41.47 o
   2   0   6     1959.83     1801.35     88.11 o
   3   0   6        4.53       -2.33     18.55 o
   4   0   6        0.72       -8.04     28.54 o
   5   0   6        0.00       -5.08     22.77 o
   6   0   6       82.35       90.17     32.43 o
   7   0   6      435.46      408.30     63.58 o
   8   0   6      979.92     1026.76    105.53 o
   9   0   6       59.67       34.51     39.67 o
  10   0   6       25.45       17.19     42.42 o
 -13   1   6       12.81       -3.29     26.45 o
 -12   1   6      150.98      137.98     36.69 o
 -11   1   6        1.14      -13.06     19.60 o
 -10   1   6      172.36      174.86     25.75 o
  -9   1   6        0.83        0.31     19.06 o
  -8   1   6        1.65       16.60     14.07 o
  -7   1   6     1433.48     1373.88     42.41 o
  -6   1   6      606.29      582.98     20.39 o
  -5   1   6     1321.52     1268.28     28.99 o
  -4   1   6       92.43       77.92      9.85 o
  -3   1   6       25.36       35.77      8.70 o
  -2   1   6     1753.04     1603.66     27.63 o
  -1   1   6     3586.54     3609.23     54.13 o
   0   1   6     4349.56     4536.53     70.53 o
   1   1   6      516.87      534.92     17.19 o
   2   1   6     1504.67     1588.57     38.72 o
   3   1   6        0.29       -3.23     10.35 o
   4   1   6       16.14       13.21     11.85 o
   5   1   6      267.26      322.09     22.37 o
   6   1   6      109.82       79.69     16.82 o
   7   1   6       36.25       10.53     15.39 o
   8   1   6       92.49       79.68     37.17 o
   9   1   6        0.73       11.27     25.81 o
  10   1   6        0.52        3.07     31.50 o
 -13   2   6       54.06      101.02     32.09 o
 -12   2   6       56.23       55.01     25.94 o
 -11   2   6      371.94      418.94     32.18 o
 -10   2   6        9.85       -4.26     17.06 o
  -9   2   6      994.98      955.48     41.49 o
  -8   2   6      229.81      268.61     19.92 o
  -7   2   6      156.82      163.66     16.05 o
  -6   2   6      325.21      349.44     17.33 o
  -5   2   6        8.02       17.90      8.71 o
  -4   2   6     2390.14     2258.57     42.80 o
  -3   2   6       79.73       83.13     13.86 o
  -2   2   6     2438.79     2501.49     44.32 o
  -1   2   6     1234.46     1118.33     25.22 o
   0   2   6      192.06      177.14     12.33 o
   1   2   6     3513.76     3593.31     75.56 o
   2   2   6      624.77      657.60     21.57 o
   3   2   6       27.71       18.23     10.49 o
   4   2   6      925.75      963.64     38.29 o
   5   2   6       88.77       91.03     16.48 o
   6   2   6       54.53       72.31     19.90 o
   7   2   6      177.30      201.82     24.82 o
   8   2   6      167.91      199.83     39.18 o
   9   2   6        8.01        9.27     29.52 o
 -12   3   6        3.95       19.84     29.13 o
 -11   3   6        2.72      -14.55     23.41 o
 -10   3   6      230.78      245.53     34.45 o
  -9   3   6      659.84      703.22     42.58 o
  -8   3   6      698.79      739.46     32.42 o
  -7   3   6      279.84      258.25     19.16 o
  -6   3   6      114.81      126.27     13.10 o
  -5   3   6       80.71      104.12     10.73 o
  -4   3   6        6.50       -6.99      7.51 o
  -3   3   6      960.55      995.83     23.75 o
  -2   3   6      273.82      324.18     14.66 o
  -1   3   6     1450.43     1410.27     31.88 o
   0   3   6      107.36      105.50      9.15 o
   1   3   6       99.69      129.53     10.77 o
   2   3   6       84.50       67.78     11.40 o
   3   3   6        7.58       24.11     11.77 o
   4   3   6      477.26      448.16     26.50 o
   5   3   6        0.03       10.57     17.82 o
   6   3   6        5.60      -19.20     19.20 o
   7   3   6        8.57       10.07     24.69 o
   8   3   6       48.22       -8.88     25.68 o
   9   3   6        0.15       -4.82     38.37 o
 -11   4   6      137.35      176.34     36.75 o
 -10   4   6       36.89       18.85     26.30 o
  -9   4   6       49.61       72.28     25.53 o
  -8   4   6       79.87       53.04     23.08 o
  -7   4   6      143.29      163.34     25.31 o
  -6   4   6      133.22      149.32     22.09 o
  -5   4   6      185.87      191.22     15.09 o
  -4   4   6      552.48      618.42     27.28 o
  -3   4   6      130.92      145.46     13.96 o
  -2   4   6      961.15      926.81     28.02 o
  -1   4   6      186.85      221.84     14.56 o
   0   4   6      158.21      155.21     13.86 o
   1   4   6      169.49      175.11     14.04 o
   2   4   6      148.49      169.56     17.06 o
   3   4   6      143.52      181.28     26.50 o
   4   4   6      216.88      230.29     31.29 o
   5   4   6        6.13        4.81     22.93 o
   6   4   6       21.73       31.28     25.41 o
   7   4   6       10.20       -6.29     26.66 o
  -9   5   6       16.82        1.61     23.32 o
  -8   5   6       32.51       18.05     21.50 o
  -7   5   6       10.88       -7.14     19.94 o
  -6   5   6        0.25       -0.62     18.95 o
  -5   5   6       25.36       22.76     18.41 o
  -4   5   6      195.15      210.79     22.55 o
  -3   5   6       43.43       42.45     17.05 o
  -2   5   6       19.94        1.03     19.29 o
  -1   5   6       19.96      -12.31     12.31 o
   0   5   6       44.86       51.06     13.58 o
   1   5   6      211.19      234.95     22.81 o
   2   5   6        1.00      -13.67     15.63 o
   3   5   6       39.12       41.02     21.18 o
   4   5   6       15.43      -16.08     20.09 o
   5   5   6       18.27       47.27     25.69 o
   6   5   6       28.75       50.21     27.07 o
  -7   6   6        8.42       -3.39     26.66 o
  -6   6   6        0.15       20.98     20.89 o
  -5   6   6       16.99        1.23     17.78 o
  -4   6   6      170.73      169.00     22.43 o
  -3   6   6       67.76       75.49     18.23 o
  -2   6   6       44.21       43.68     37.63 o
  -1   6   6       20.37       17.29     33.37 o
   0   6   6       23.46      -34.29     53.97 o
   1   6   6      535.87      594.62     45.79 o
   2   6   6       21.70        5.21     16.50 o
   3   6   6        4.15      -11.64     19.32 o
 -14   1   7      129.47      154.03     43.27 o
 -13   1   7        1.43       -0.67     25.86 o
 -12   1   7       54.28       76.16     28.27 o
 -11   1   7       81.80      109.00     25.55 o
 -10   1   7      445.49      330.86     30.36 o
  -9   1   7       60.19       23.53     16.10 o
  -8   1   7        6.57       -5.19     13.37 o
  -7   1   7     3432.25     3519.23     80.75 o
  -6   1   7        1.74        4.26     10.00 o
  -5   1   7      454.17      482.40     17.91 o
  -4   1   7     3680.00     3783.65     66.73 o
  -3   1   7      149.73      153.41     11.31 o
  -2   1   7     1440.79     1327.59     28.07 o
  -1   1   7     1163.53     1116.25     26.75 o
   0   1   7      136.84      138.64     13.26 o
   1   1   7     2100.40     1984.98     37.72 o
   2   1   7      465.65      513.86     21.36 o
   3   1   7      126.54      169.76     18.26 o
   4   1   7      171.38      167.61     34.84 o
   5   1   7      385.27      431.92     48.26 o
   6   1   7       50.71       53.38     21.95 o
   7   1   7       50.67       47.71     23.50 o
   8   1   7      828.64      869.58     63.24 o
   9   1   7       43.00       28.75     42.00 o
 -13   2   7       45.03       23.86     26.84 o
 -12   2   7        8.89       10.55     24.56 o
 -11   2   7       22.21       13.33     19.87 o
 -10   2   7       10.08       12.94     17.43 o
  -9   2   7       80.76       78.44     19.41 o
  -8   2   7        0.14       13.38     21.61 o
  -7   2   7     2233.68     2328.28     51.84 o
  -6   2   7       42.77       19.68     10.46 o
  -5   2   7        5.78       16.43      9.38 o
  -4   2   7      178.78      241.44     15.29 o
  -3   2   7      859.21      884.87     23.11 o
  -2   2   7     1670.07     1634.36     36.08 o
  -1   2   7        9.96       11.00      8.88 o
   0   2   7      254.42      266.53     16.56 o
   1   2   7       95.30      112.85     12.50 o
   2   2   7      362.77      367.44     18.08 o
   3   2   7      132.89      119.40     17.44 o
   4   2   7       59.63       64.20     16.94 o
   5   2   7      228.35      240.05     23.53 o
   6   2   7        4.36        3.17     16.40 o
   7   2   7      175.40      182.16     27.82 o
   8   2   7      202.94      282.38     55.40 o
   9   2   7       15.49       54.16     37.11 o
 -12   3   7       36.41       48.44     31.25 o
 -11   3   7      130.76      128.04     31.49 o
 -10   3   7      346.84      351.30     62.04 o
  -9   3   7      224.38      299.80     28.29 o
  -8   3   7      294.04      316.09     23.33 o
  -7   3   7      406.80      469.87     21.59 o
  -6   3   7       11.05        7.47      9.08 o
  -5   3   7      467.20      472.20     21.19 o
  -4   3   7       69.88       71.82     10.27 o
  -3   3   7       39.83       36.61      8.63 o
  -2   3   7      740.62      719.88     22.60 o
  -1   3   7      149.41      203.34     12.87 o
   0   3   7       57.30       62.43      9.77 o
   1   3   7      382.49      410.57     19.15 o
   2   3   7       18.95       23.23     10.39 o
   3   3   7      212.80      213.03     22.59 o
   4   3   7       33.99       21.83     18.30 o
   5   3   7      122.54       75.88     21.93 o
   6   3   7        9.36      -18.44     18.44 o
   7   3   7        8.03       10.57     27.61 o
   8   3   7      118.47       76.50     40.81 o
 -11   4   7       76.46       80.78     30.60 o
 -10   4   7       12.66      -21.70     24.43 o
  -9   4   7       37.03       32.07     24.92 o
  -8   4   7      656.72      610.61     40.43 o
  -7   4   7      128.68      136.00     34.94 o
  -6   4   7       25.56       26.22     18.30 o
  -5   4   7      119.61      109.74     13.86 o
  -4   4   7      410.40      446.73     19.26 o
  -3   4   7      584.14      659.86     25.31 o
  -2   4   7       34.90        4.50      9.48 o
  -1   4   7      247.11      238.20     16.32 o
   0   4   7       62.28       69.20     12.89 o
   1   4   7       19.51       15.69     13.69 o
   2   4   7        4.00       -3.72     17.88 o
   3   4   7      158.32      178.97     29.05 o
   4   4   7        5.92      -19.91     20.59 o
   5   4   7       14.37      -12.46     22.72 o
   6   4   7       12.73      -21.73     27.70 o
   7   4   7       14.98        8.47     28.40 o
 -10   5   7        8.31       25.21     27.84 o
  -9   5   7       14.20        0.26     32.87 o
  -8   5   7       25.49       19.96     23.58 o
  -7   5   7       47.14       29.31     21.43 o
  -6   5   7      102.03       58.88     41.92 o
  -5   5   7       82.02       63.91     20.19 o
  -4   5   7      324.69      369.36     35.41 o
  -3   5   7      316.14      356.52     26.40 o
  -2   5   7      216.67      245.29     22.75 o
  -1   5   7      140.45      185.29     27.34 o
   0   5   7       24.84        9.36     16.41 o
   1   5   7       95.34      111.71     20.75 o
   2   5   7       12.22        0.44     18.65 o
   3   5   7       42.42       28.39     56.01 o
   4   5   7       17.58      -14.04     28.44 o
   5   5   7       58.82       35.05     27.65 o
  -7   6   7        7.93       -1.93     21.65 o
  -6   6   7       14.75       -5.93     25.34 o
  -5   6   7        6.31      -17.66     18.08 o
  -4   6   7        0.05      -13.13     17.65 o
  -3   6   7      130.36      124.42     21.13 o
  -2   6   7        3.67      -16.57     29.06 o
  -1   6   7       14.83        6.03     23.89 o
   0   6   7        8.90       32.56     24.73 o
   1   6   7       22.12       -3.90     20.68 o
   2   6   7       61.89       26.73     40.32 o
 -14   0   8       48.08       73.26     45.20 o
 -13   0   8       58.95       40.23     40.00 o
 -12   0   8       85.29      172.84     44.63 o
 -11   0   8       81.26       44.78     57.78 o
 -10   0   8      427.07      468.48     44.60 o
  -9   0   8      472.35      486.07     38.55 o
  -8   0   8       14.57        1.50     17.92 o
  -7   0   8     3715.01     3884.35    124.13 o
  -6   0   8        3.23      -15.36     15.36 o
  -5   0   8       25.18       -7.01     24.37 o
  -4   0   8      721.02      701.98     57.58 o
  -3   0   8       18.91       10.55     11.13 o
  -2   0   8      137.47      138.69     16.18 o
  -1   0   8      116.41      132.10     16.99 o
   0   0   8        4.26        2.13     15.76 o
   1   0   8      135.00       91.10     21.63 o
   2   0   8     5222.25     5515.33    164.01 o
   3   0   8      224.47      200.41     29.17 o
   4   0   8        2.95        0.88     30.47 o
   5   0   8      497.53      565.31     47.28 o
   6   0   8       43.20       -4.13     28.45 o
   7   0   8      964.15     1036.81    121.04 o
   8   0   8      568.39      563.18     66.76 o
   9   0   8        5.84      -38.81     38.81 o
 -14   1   8        7.56       25.87     34.56 o
 -13   1   8        0.48       -4.45     25.98 o
 -12   1   8      119.57       92.97     29.01 o
 -11   1   8        2.68       12.20     20.51 o
 -10   1   8       26.06       -9.10     26.56 o
  -9   1   8        0.44       -6.24     17.20 o
  -8   1   8      444.33      458.61     28.29 o
  -7   1   8     1514.77     1522.69     45.69 o
  -6   1   8       25.63       17.48     11.33 o
  -5   1   8      141.77      145.02     13.03 o
  -4   1   8      318.40      376.58     20.82 o
  -3   1   8     1731.78     1785.46     35.43 o
  -2   1   8     2106.46     2241.91     41.49 o
  -1   1   8      383.82      394.72     17.20 o
   0   1   8      216.98      206.57     15.29 o
   1   1   8        4.33       28.63     14.81 o
   2   1   8     1497.16     1501.17     37.75 o
   3   1   8        0.58      -11.03     11.03 o
   4   1   8        1.72        5.15     15.56 o
   5   1   8        0.76       11.75     17.97 o
   6   1   8       42.50       44.38     23.32 o
   7   1   8      241.83      216.78     39.59 o
   8   1   8       17.57       46.98     27.30 o
   9   1   8        5.05       35.21     33.73 o
 -13   2   8       47.84      -13.60     24.77 o
 -12   2   8       35.15       41.83     25.82 o
 -11   2   8       51.43       49.36     22.43 o
 -10   2   8      933.31      871.34     55.94 o
  -9   2   8      347.10      353.64     27.58 o
  -8   2   8       15.37       23.27     14.81 o
  -7   2   8      422.06      375.71     22.18 o
  -6   2   8       29.81       28.75     10.59 o
  -5   2   8       17.98       -8.78      8.78 o
  -4   2   8      431.79      498.97     19.46 o
  -3   2   8      215.92      269.83     14.26 o
  -2   2   8     1072.09     1125.70     27.49 o
  -1   2   8      685.65      571.18     19.42 o
   0   2   8     1371.44     1446.07     33.02 o
   1   2   8       80.41       87.11     12.75 o
   2   2   8       21.21       52.47     11.75 o
   3   2   8      115.35       99.16     17.76 o
   4   2   8        8.50       -6.34     16.37 o
   5   2   8      407.80      462.79     49.31 o
   6   2   8        8.82       20.07     31.47 o
   7   2   8        5.53       50.58     29.10 o
   8   2   8       40.74        9.30     39.59 o
 -13   3   8       64.16       42.03     34.40 o
 -12   3   8        3.36       -0.58     26.01 o
 -11   3   8       38.20       68.29     28.81 o
 -10   3   8       35.45       31.37     25.02 o
  -9   3   8      161.25      170.50     39.18 o
  -8   3   8      198.96      221.08     23.32 o
  -7   3   8        0.02      -10.50     10.50 o
  -6   3   8      320.65      333.22     17.35 o
  -5   3   8        0.02       -1.79      6.66 o
  -4   3   8      540.91      568.93     21.66 o
  -3   3   8       28.55       37.81      8.64 o
  -2   3   8        2.57       -2.41      8.60 o
  -1   3   8       66.60       67.00     10.79 o
   0   3   8      188.92      185.26     13.38 o
   1   3   8      845.11      910.16     27.42 o
   2   3   8        0.44       -2.55     10.40 o
   3   3   8        0.04        3.69     13.21 o
   4   3   8      113.97      102.13     49.11 o
   5   3   8      331.46      338.36     92.25 o
   6   3   8       98.04       52.62     56.47 o
   7   3   8      152.13      118.04     39.68 o
   8   3   8       26.85      -13.20     57.44 o
 -11   4   8       23.81      -10.40     26.29 o
 -10   4   8      245.28      272.61     38.10 o
  -9   4   8        2.77        4.09     21.98 o
  -8   4   8      571.50      566.69     39.28 o
  -7   4   8      360.43      319.33     31.04 o
  -6   4   8        8.17       -1.04     17.71 o
  -5   4   8      463.56      479.44     30.98 o
  -4   4   8        0.54       -9.73     10.48 o
  -3   4   8      218.74      246.96     16.24 o
  -2   4   8      914.25      896.72     27.56 o
  -1   4   8        0.02       -6.06     10.94 o
   0   4   8      154.03      169.19     18.11 o
   1   4   8      424.63      428.04     30.37 o
   2   4   8      116.72      126.06     23.65 o
   3   4   8      429.79      544.65     66.10 o
   4   4   8      146.16       91.57     32.90 o
   5   4   8      144.16      172.21     40.24 o
   6   4   8        0.00      -18.00     31.93 o
 -10   5   8       40.73       14.21     27.37 o
  -9   5   8        5.60      -15.63     24.52 o
  -8   5   8       63.27       98.49     26.24 o
  -7   5   8        2.57        1.81     20.11 o
  -6   5   8        0.76      -18.43     18.43 o
  -5   5   8       16.38       -8.46     17.76 o
  -4   5   8       29.72       16.23     20.81 o
  -3   5   8        0.12       13.35     17.39 o
  -2   5   8      172.62      179.98     30.16 o
  -1   5   8       17.84        3.22     17.73 o
   0   5   8      153.83      141.09     21.80 o
   1   5   8      194.36      196.07     24.97 o
   2   5   8        3.14      -13.25     33.80 o
   3   5   8        1.00      -15.75     24.35 o
   4   5   8       24.47      -12.05     26.06 o
   5   5   8        7.89      -14.95     27.99 o
  -7   6   8        7.50      -18.34     23.64 o
  -6   6   8        8.15        6.42     21.03 o
  -5   6   8       10.27        5.47     31.44 o
  -4   6   8       12.40      -17.00     18.26 o
  -3   6   8       66.91       63.70     21.74 o
  -2   6   8        1.60       -5.45     19.29 o
  -1   6   8        7.41       11.24     16.99 o
   0   6   8       91.77       69.24     19.03 o
   1   6   8       13.96       11.80     22.76 o
   2   6   8       82.41       28.92     23.72 o
 -14   1   9       27.47        4.43     34.70 o
 -13   1   9      256.71      281.43     39.50 o
 -12   1   9       13.74        3.78     24.32 o
 -11   1   9      283.18      287.91     31.85 o
 -10   1   9      578.19      622.64     45.98 o
  -9   1   9      223.91      257.41     23.56 o
  -8   1   9       20.16        7.60     13.21 o
  -7   1   9       25.87       16.83     13.36 o
  -6   1   9      592.65      652.45     25.51 o
  -5   1   9      761.75      721.78     22.53 o
  -4   1   9       18.84        6.09     12.76 o
  -3   1   9      967.22      968.88     25.37 o
  -2   1   9     1189.49     1206.40     28.71 o
  -1   1   9     1066.60     1103.21     30.75 o
   0   1   9     2055.24     1959.81     48.46 o
   1   1   9       13.52        7.74      9.92 o
   2   1   9     1857.75     1799.35     46.93 o
   3   1   9      132.46      162.07     24.82 o
   4   1   9      106.20      128.14     23.89 o
   5   1   9       78.71       99.99     25.36 o
   6   1   9        0.06      -14.62     21.32 o
   7   1   9      194.38      227.01     35.29 o
   8   1   9        1.51       10.05     30.32 o
 -13   2   9       10.54       22.33     26.42 o
 -12   2   9        7.83       40.93     29.62 o
 -11   2   9        9.17       24.82     21.82 o
 -10   2   9        0.55        5.67     18.22 o
  -9   2   9      144.06      126.14     21.27 o
  -8   2   9      339.01      358.18     25.60 o
  -7   2   9      374.52      387.82     30.25 o
  -6   2   9       13.67       20.40     11.16 o
  -5   2   9       23.36       13.89      9.80 o
  -4   2   9        0.01      -10.78     10.78 o
  -3   2   9     1337.02     1379.71     32.38 o
  -2   2   9      254.50      257.00     14.67 o
  -1   2   9      368.96      346.44     16.76 o
   0   2   9      172.77      180.17     13.74 o
   1   2   9      522.67      534.23     23.83 o
   2   2   9       65.92       55.66     13.17 o
   3   2   9       35.25       12.77     15.92 o
   4   2   9       32.36        6.49     18.73 o
   5   2   9       46.89       40.99     23.17 o
   6   2   9        9.60        6.76     26.34 o
   7   2   9      118.10       85.10     34.39 o
   8   2   9       25.68      -21.99     31.48 o
 -13   3   9       81.95       96.15     64.60 o
 -12   3   9       20.73      -10.36     29.05 o
 -11   3   9        0.04       -8.21     24.32 o
 -10   3   9      256.22      205.88     33.25 o
  -9   3   9       66.15       74.61     21.38 o
  -8   3   9      210.60      269.18     26.52 o
  -7   3   9      123.84      121.70     19.63 o
  -6   3   9      316.29      303.99     17.95 o
  -5   3   9       11.34        1.36      8.41 o
  -4   3   9      130.45      124.85     15.07 o
  -3   3   9      919.83      972.33     26.95 o
  -2   3   9        8.49       -6.55     12.85 o
  -1   3   9     1212.95     1226.85     31.19 o
   0   3   9      967.97      941.42     27.37 o
   1   3   9     1018.97     1048.70     30.02 o
   2   3   9      289.13      265.40     20.95 o
   3   3   9       67.54       99.31     26.54 o
   4   3   9      215.28      205.13     49.25 o
   5   3   9       93.52       82.25     28.66 o
   6   3   9       48.92       46.28     37.02 o
   7   3   9       49.16       73.44     41.52 o
 -11   4   9        1.83        1.62     26.79 o
 -10   4   9        0.34      -13.51     24.96 o
  -9   4   9       57.16       16.27     30.95 o
  -8   4   9        0.31       26.57     23.08 o
  -7   4   9      225.83      238.66     28.82 o
  -6   4   9      158.63      182.73     26.52 o
  -5   4   9       24.57       15.63     17.62 o
  -4   4   9       24.11        5.87     16.50 o
  -3   4   9      193.54      205.04     20.56 o
  -2   4   9       51.15       69.28     16.16 o
  -1   4   9      278.45      259.74     21.47 o
   0   4   9      295.53      298.69     30.16 o
   1   4   9      392.88      459.38     32.84 o
   2   4   9      225.67      253.44     31.35 o
   3   4   9       34.79       79.48     35.32 o
   4   4   9        5.65       20.19     29.68 o
   5   4   9       88.71      100.93     37.52 o
   6   4   9       29.78      -32.41     32.41 o
 -10   5   9        0.80      -21.89     26.58 o
  -9   5   9       36.59       47.06     27.85 o
  -8   5   9       14.30       15.91     22.23 o
  -7   5   9       73.57       46.67     23.75 o
  -6   5   9       63.40       59.16     22.62 o
  -5   5   9       55.18       60.62     26.68 o
  -4   5   9      201.12      275.07     27.54 o
  -3   5   9      161.74      176.25     23.98 o
  -2   5   9       43.74       31.75     19.10 o
  -1   5   9       33.44       26.80     20.61 o
   0   5   9        0.05      -17.01     17.01 o
   1   5   9      128.30      121.03     25.16 o
   2   5   9       20.35      -22.54     27.67 o
   3   5   9       19.50      -11.32     26.08 o
   4   5   9      108.15       40.54     32.58 o
  -6   6   9        3.21        1.56     20.73 o
  -5   6   9       21.81       25.06     22.50 o
  -4   6   9        2.20        7.12     19.90 o
  -3   6   9        3.00      -22.15     25.11 o
  -2   6   9       45.60       24.05     21.67 o
  -1   6   9       19.51       25.06     21.56 o
   0   6   9       23.06       25.15     20.07 o
   1   6   9       50.51       -1.15     21.03 o
 -14   0  10       24.40        6.12     40.22 o
 -13   0  10      179.69      152.30     90.75 o
 -12   0  10       50.83       -0.09     31.71 o
 -11   0  10        4.98       16.46     39.79 o
 -10   0  10      133.50      121.90     30.95 o
  -9   0  10      686.86      706.41     87.87 o
  -8   0  10       79.46      101.46     23.91 o
  -7   0  10     2122.54     2219.06     74.31 o
  -6   0  10       58.72       20.85     18.99 o
  -5   0  10        0.42       -9.19     14.80 o
  -4   0  10      877.34      785.30     60.82 o
  -3   0  10      375.46      362.96     27.42 o
  -2   0  10     1143.58     1184.08     47.46 o
  -1   0  10        8.50        6.23     16.95 o
   0   0  10      135.81      152.92     24.78 o
   1   0  10        2.66       33.24     20.56 o
   2   0  10       31.90       19.04     20.86 o
   3   0  10        0.48       28.86     22.94 o
   4   0  10      335.88      205.42     40.28 o
   5   0  10      460.48      589.72     60.66 o
   6   0  10       31.27       71.74     61.96 o
   7   0  10      121.50       76.94     50.33 o
   8   0  10       58.80       57.38     44.61 o
 -14   1  10        2.25       -2.35     31.68 o
 -13   1  10      110.17       85.25     30.24 o
 -12   1  10       31.48       26.40     24.95 o
 -11   1  10       23.39       20.48     20.83 o
 -10   1  10      345.23      314.23     32.05 o
  -9   1  10        2.80      -14.48     14.48 o
  -8   1  10      581.28      527.77     35.31 o
  -7   1  10       51.14       52.65     15.03 o
  -6   1  10       14.38       35.90     12.79 o
  -5   1  10      555.94      549.45     33.58 o
  -4   1  10       17.76       15.66     10.51 o
  -3   1  10      133.29      154.38     13.72 o
  -2   1  10      107.51      135.33     13.91 o
  -1   1  10     1237.28     1250.43     37.86 o
   0   1  10      185.27      206.25     21.59 o
   1   1  10      377.95      455.06     29.46 o
   2   1  10      535.05      577.46     37.53 o
   3   1  10      225.13      261.21     20.49 o
   4   1  10        3.76        5.53     18.20 o
   5   1  10       52.67       52.71     23.81 o
   6   1  10       36.80       64.22     26.21 o
   7   1  10       87.42      159.87     42.00 o
   8   1  10       39.94       38.45     33.34 o
 -13   2  10       20.34       27.00     32.02 o
 -12   2  10       22.58       26.37     29.23 o
 -11   2  10      320.21      291.34     32.32 o
 -10   2  10       33.25       44.48     20.22 o
  -9   2  10       14.12      -11.81     15.92 o
  -8   2  10        6.96       34.81     21.77 o
  -7   2  10      718.41      704.12     37.71 o
  -6   2  10     2572.40     2503.49     54.53 o
  -5   2  10       10.50        2.30     10.52 o
  -4   2  10      521.64      605.33     23.13 o
  -3   2  10      387.39      367.19     22.50 o
  -2   2  10     2671.67     2788.41     53.72 o
  -1   2  10     2920.62     2973.84     60.94 o
   0   2  10      303.43      310.59     18.57 o
   1   2  10      975.60     1017.29     37.71 o
   2   2  10       33.90        7.09     11.58 o
   3   2  10      207.96      201.87     26.09 o
   4   2  10      390.55      400.78     35.79 o
   5   2  10       37.02       49.14     28.40 o
   6   2  10       27.71       17.56     28.16 o
   7   2  10        7.07       19.64     31.36 o
 -13   3  10        2.98      -22.46     30.50 o
 -12   3  10       13.01        0.09     28.80 o
 -11   3  10        1.37       -8.46     25.00 o
 -10   3  10        1.30      -22.00     22.00 o
  -9   3  10      521.07      532.47     38.28 o
  -8   3  10      137.75      140.72     19.62 o
  -7   3  10      417.17      416.46     29.13 o
  -6   3  10        9.30        4.91     10.76 o
  -5   3  10       19.85       17.02      9.91 o
  -4   3  10      217.34      200.58     18.98 o
  -3   3  10        1.13       -3.66      9.75 o
  -2   3  10      245.69      285.64     18.62 o
  -1   3  10        1.52       -9.86      9.86 o
   0   3  10      112.94      115.19     13.78 o
   1   3  10      541.46      467.30     45.20 o
   2   3  10       14.62        0.23     16.11 o
   3   3  10       13.27       10.86     22.49 o
   4   3  10      142.94      167.37     32.68 o
   5   3  10        7.75       -8.79     48.28 o
   6   3  10        1.29      -26.34     32.16 o
   7   3  10       21.42      -34.63     35.24 o
 -11   4  10        5.04      -19.92     25.98 o
 -10   4  10       40.88       -0.72     26.11 o
  -9   4  10      292.66      298.05     53.05 o
  -8   4  10      128.24      102.77     27.00 o
  -7   4  10       13.41        7.38     21.16 o
  -6   4  10      528.53      561.73     36.57 o
  -5   4  10      127.36      137.66     23.34 o
  -4   4  10      477.66      494.52     32.90 o
  -3   4  10      730.13      727.07     37.57 o
  -2   4  10      162.14       95.67     24.99 o
  -1   4  10      117.78      139.90     23.11 o
   0   4  10        2.45      -16.73     19.02 o
   1   4  10       73.08       89.90     22.52 o
   2   4  10       10.89       18.83     20.74 o
   3   4  10       10.11       18.34     41.32 o
   4   4  10        5.66       18.91     29.20 o
   5   4  10       13.77       60.08     36.05 o
  -9   5  10        6.63       -2.52     25.58 o
  -8   5  10        0.04      -18.34     27.27 o
  -7   5  10       45.11       17.25     23.17 o
  -6   5  10       84.13       90.97     24.86 o
  -5   5  10        9.87       31.06     21.61 o
  -4   5  10        3.73       -6.32     19.09 o
  -3   5  10       65.15       62.92     21.83 o
  -2   5  10       14.57        7.12     19.12 o
  -1   5  10       10.51        4.15     21.28 o
   0   5  10      374.51      405.76     32.14 o
   1   5  10      151.31      118.50     24.37 o
   2   5  10        1.37       -6.33     22.09 o
   3   5  10       15.82       18.88     29.26 o
  -6   6  10       24.48       46.45     24.36 o
  -5   6  10       31.32       -2.98     21.33 o
  -4   6  10       67.00       64.31     37.50 o
  -3   6  10       73.83       94.06     23.15 o
  -2   6  10       83.93       91.42     26.41 o
  -1   6  10        5.27      -19.41     19.41 o
   0   6  10        5.44       -5.57     24.23 o
 -14   1  11      141.70      160.39     42.06 o
 -13   1  11        7.77      -14.72     24.60 o
 -12   1  11       69.11       88.48     27.92 o
 -11   1  11       80.82       94.93     30.39 o
 -10   1  11      683.59      684.11     39.85 o
  -9   1  11      519.62      500.17     29.37 o
  -8   1  11       76.63       58.40     15.72 o
  -7   1  11     3342.68     3259.82     78.34 o
  -6   1  11      337.24      385.74     23.03 o
  -5   1  11        7.71        5.07     12.32 o
  -4   1  11      704.64      617.87     34.80 o
  -3   1  11        8.16        0.86     15.58 o
  -2   1  11     1144.57     1176.43     32.56 o
  -1   1  11       11.62       50.17     14.37 o
   0   1  11      143.00      114.44     20.13 o
   1   1  11      242.64      286.95     23.92 o
   2   1  11      459.77      414.91     34.77 o
   3   1  11       36.06       86.30     31.97 o
   4   1  11      319.21      357.94     35.57 o
   5   1  11      161.57      165.42     31.16 o
   6   1  11        0.12      -16.51     22.84 o
   7   1  11       50.22       52.29     33.78 o
 -14   2  11        9.94       15.69     43.75 o
 -13   2  11       29.77       51.99     32.53 o
 -12   2  11       12.10       -0.79     26.62 o
 -11   2  11      151.81      121.77     26.65 o
 -10   2  11       28.58        8.75     19.23 o
  -9   2  11      376.56      378.28     29.20 o
  -8   2  11      255.81      241.80     23.47 o
  -7   2  11       62.94       57.82     21.86 o
  -6   2  11        5.93       -7.92     12.20 o
  -5   2  11       14.77       12.37     11.42 o
  -4   2  11      303.51      315.34     18.72 o
  -3   2  11      106.16       79.96     13.20 o
  -2   2  11      104.32       98.86     14.12 o
  -1   2  11      358.54      341.55     21.40 o
   0   2  11      220.11      186.51     16.53 o
   1   2  11       46.90       66.97     13.71 o
   2   2  11      264.73      256.70     30.20 o
   3   2  11      167.66      138.41     34.08 o
   4   2  11       26.13       -1.30     25.15 o
   5   2  11      118.60      156.99     47.11 o
   6   2  11        3.85       -5.27     28.01 o
   7   2  11        0.08        2.32     29.93 o
 -13   3  11       70.99       69.64     33.68 o
 -12   3  11       52.81       33.44     31.71 o
 -11   3  11        1.40      -26.30     26.30 o
 -10   3  11      303.46      299.93     43.21 o
  -9   3  11       16.05       51.11     20.45 o
  -8   3  11       90.27       58.50     16.94 o
  -7   3  11       17.44       10.13     13.84 o
  -6   3  11      260.46      276.97     18.29 o
  -5   3  11      498.24      495.51     22.01 o
  -4   3  11       15.02       17.48     10.21 o
  -3   3  11      190.33      213.10     20.38 o
  -2   3  11        9.99       17.46     12.34 o
  -1   3  11       31.58       24.99     11.06 o
   0   3  11      258.99      256.09     23.13 o
   1   3  11      132.86      107.39     26.72 o
   2   3  11      150.67      164.39     23.00 o
   3   3  11      282.11      377.22     39.92 o
   4   3  11        3.83        6.06     30.35 o
   5   3  11      116.13      100.12     40.36 o
   6   3  11       21.06       45.80     44.59 o
 -11   4  11        0.00        7.00     29.51 o
 -10   4  11        9.19        1.19     26.27 o
  -9   4  11       77.46       45.88     25.90 o
  -8   4  11        1.21      -20.59     21.29 o
  -7   4  11      442.30      450.66     36.77 o
  -6   4  11       16.19        8.61     20.37 o
  -5   4  11       68.18       39.05     20.87 o
  -4   4  11      351.66      301.61     29.17 o
  -3   4  11       52.12       58.31     28.59 o
  -2   4  11      171.19      172.74     25.10 o
  -1   4  11      126.59      124.86     23.64 o
   0   4  11      185.77      228.89     31.61 o
   1   4  11       82.37       70.26     22.42 o
   2   4  11       22.97       12.88     32.05 o
   3   4  11        4.34       28.27     29.64 o
   4   4  11        1.58      -29.82     29.82 o
   5   4  11       19.64       10.32     34.13 o
  -9   5  11      143.12      230.89     37.44 o
  -8   5  11        6.67       -5.16     32.08 o
  -7   5  11       42.42        2.55     22.61 o
  -6   5  11       50.19       65.76     30.36 o
  -5   5  11       56.74       39.67     23.97 o
  -4   5  11       72.40       74.41     24.34 o
  -3   5  11        0.26      -11.84     19.82 o
  -2   5  11        0.59       13.21     19.33 o
  -1   5  11        0.00       26.06     24.08 o
   0   5  11      103.68      106.81     27.75 o
   1   5  11        0.13       -1.99     24.48 o
   2   5  11       47.39       29.75     28.50 o
   3   5  11       69.04       77.17     33.37 o
  -5   6  11        2.83      -15.07     24.11 o
  -4   6  11        6.83       -6.85     21.56 o
  -3   6  11       40.99       73.76     23.30 o
  -2   6  11        8.99       -0.38     25.61 o
 -14   0  12       15.97       15.41     40.13 o
 -13   0  12      126.69       83.99     43.15 o
 -12   0  12       16.22       -5.94     31.64 o
 -11   0  12      248.38      270.92     58.27 o
 -10   0  12      882.37      813.81     57.31 o
  -9   0  12       73.03       47.69     26.37 o
  -8   0  12      906.98      942.81     80.19 o
  -7   0  12     2046.66     2003.10     71.60 o
  -6   0  12     2022.81     1760.04     64.54 o
  -5   0  12      893.94      785.56     41.19 o
  -4   0  12      169.04      236.49     36.17 o
  -3   0  12     1197.07     1157.15     50.13 o
  -2   0  12      786.95      704.52     39.77 o
  -1   0  12     1957.22     1979.98     86.00 o
   0   0  12      911.27      899.78     68.23 o
   1   0  12       31.51       25.93     22.32 o
   2   0  12     1511.80     1570.31     75.87 o
   3   0  12       59.55       52.86     33.58 o
   4   0  12        4.40      -28.13     35.29 o
   5   0  12       76.09       73.42     65.49 o
   6   0  12       13.68       26.19     38.21 o
   7   0  12      320.41      354.44     97.66 o
 -14   1  12        0.67       26.50     34.42 o
 -13   1  12       72.98       42.41     28.30 o
 -12   1  12        0.00       -5.92     22.12 o
 -11   1  12       32.72       -2.42     21.50 o
 -10   1  12      572.47      572.26     41.92 o
  -9   1  12      114.94      118.36     20.93 o
  -8   1  12       95.30       88.56     16.87 o
  -7   1  12        9.50        4.38     13.41 o
  -6   1  12       56.90       72.59     16.08 o
  -5   1  12      563.46      559.68     25.48 o
  -4   1  12       36.15       25.19     12.87 o
  -3   1  12      262.55      294.15     20.60 o
  -2   1  12      173.63      158.64     17.44 o
  -1   1  12      271.94      267.40     21.15 o
   0   1  12       18.57      -10.93     16.71 o
   1   1  12        0.21      -14.68     14.68 o
   2   1  12      250.73      249.73     31.98 o
   3   1  12      202.83      236.17     31.62 o
   4   1  12       29.60       14.45     22.89 o
   5   1  12       21.39       35.99     25.19 o
   6   1  12       65.77       73.83     42.39 o
   7   1  12       17.93       23.11     32.89 o
 -14   2  12        8.06       15.13     47.80 o
 -13   2  12      273.33      434.52     64.05 o
 -12   2  12       20.65       19.19     28.68 o
 -11   2  12        5.95        7.73     27.99 o
 -10   2  12      230.52      252.57     29.31 o
  -9   2  12      101.63       61.18     20.20 o
  -8   2  12       35.33       50.32     17.63 o
  -7   2  12        0.87       -8.74     16.61 o
  -6   2  12       51.98       61.38     16.79 o
  -5   2  12        9.91       23.09     12.89 o
  -4   2  12      100.38      131.39     16.62 o
  -3   2  12      361.67      375.10     24.70 o
  -2   2  12       77.19       61.83     15.71 o
  -1   2  12       70.81       64.44     15.32 o
   0   2  12       33.32       10.73     12.71 o
   1   2  12      317.38      324.95     23.51 o
   2   2  12       88.09       88.09     22.16 o
   3   2  12       72.92       98.99     24.74 o
   4   2  12       28.42       57.21     28.85 o
   5   2  12        0.07      -20.52     26.55 o
   6   2  12        7.30       26.05     33.01 o
 -13   3  12       47.25       81.42     35.52 o
 -12   3  12        8.90       -2.55     29.16 o
 -11   3  12        2.54      -24.50     25.64 o
 -10   3  12        2.98      -16.00     24.22 o
  -9   3  12      445.58      411.48     36.90 o
  -8   3  12      443.40      384.88     32.37 o
  -7   3  12       51.52       71.06     16.32 o
  -6   3  12       39.21       36.13     14.61 o
  -5   3  12       75.13       60.36     13.67 o
  -4   3  12        6.59       17.84     13.24 o
  -3   3  12      337.93      353.10     28.64 o
  -2   3  12      149.45      142.78     20.88 o
  -1   3  12      227.06      172.25     23.56 o
   0   3  12      109.64      111.41     23.12 o
   1   3  12      363.25      416.34     39.13 o
   2   3  12        8.26       10.02     23.66 o
   3   3  12        2.50       16.58     52.72 o
   4   3  12        6.04       34.17     34.23 o
   5   3  12       29.32       54.13     39.26 o
 -11   4  12       17.02      -19.92     26.47 o
 -10   4  12      159.63      206.57     36.22 o
  -9   4  12       57.45       96.22     29.46 o
  -8   4  12       24.82       69.83     25.71 o
  -7   4  12        4.18        8.14     22.20 o
  -6   4  12        0.08      -19.60     19.60 o
  -5   4  12      139.07      133.93     25.40 o
  -4   4  12       43.14       21.60     28.13 o
  -3   4  12      281.53      322.46     30.55 o
  -2   4  12       22.24        4.63     23.13 o
  -1   4  12        2.25        2.10     19.83 o
   0   4  12      174.76      181.12     26.84 o
   1   4  12        7.08      -11.93     19.52 o
   2   4  12       77.06       90.87     61.19 o
   3   4  12       54.37       37.28     40.80 o
   4   4  12       54.60       70.95     40.46 o
  -9   5  12        3.23        4.46     24.94 o
  -8   5  12        2.05       -3.04     23.15 o
  -7   5  12        0.19      -22.61     22.61 o
  -6   5  12       27.47        7.45     32.51 o
  -5   5  12       13.37      -16.99     26.31 o
  -4   5  12        0.01       -6.65     20.75 o
  -3   5  12       31.85       49.91     23.04 o
  -2   5  12       52.69       83.44     24.40 o
  -1   5  12        3.58       24.85     24.80 o
   0   5  12       79.99       48.63     23.51 o
   1   5  12       17.57       32.09     35.41 o
   2   5  12       26.01       39.26     74.07 o
 -14   1  13        0.05      -22.69     29.99 o
 -13   1  13      235.27      246.93     49.31 o
 -12   1  13        0.24      -22.55     22.55 o
 -11   1  13       83.39      123.24     27.52 o
 -10   1  13      168.50      203.90     32.26 o
  -9   1  13        7.28      -19.44     19.44 o
  -8   1  13       90.69       71.93     20.40 o
  -7   1  13      256.13      267.04     23.66 o
  -6   1  13      783.93      712.54     47.11 o
  -5   1  13      190.64      182.51     38.36 o
  -4   1  13      191.02      251.21     20.35 o
  -3   1  13        0.36       27.95     13.93 o
  -2   1  13       87.87       93.49     16.65 o
  -1   1  13      120.49      135.67     19.06 o
   0   1  13       30.89       12.71     17.58 o
   1   1  13      151.07      189.36     20.27 o
   2   1  13       31.78       50.43     22.80 o
   3   1  13        0.61      -18.19     22.11 o
   4   1  13       88.68       40.67     25.54 o
   5   1  13       14.02       38.12     31.10 o
   6   1  13       90.03      179.45     40.70 o
 -13   2  13        0.23      -27.35     35.54 o
 -12   2  13        1.89        5.17     27.62 o
 -11   2  13       42.91        9.79     21.75 o
 -10   2  13        7.52       20.73     19.47 o
  -9   2  13        1.11        2.05     16.51 o
  -8   2  13       89.51       83.35     19.73 o
  -7   2  13      215.03      292.23     53.26 o
  -6   2  13       11.90       -4.56     14.21 o
  -5   2  13      153.48      140.07     19.52 o
  -4   2  13      122.16      107.68     19.94 o
  -3   2  13       24.65       31.22     14.55 o
  -2   2  13      104.81      102.61     18.56 o
  -1   2  13       24.06       -8.95     16.42 o
   0   2  13      566.91      594.56     31.41 o
   1   2  13      792.01      795.95     41.54 o
   2   2  13        5.04       12.71     21.30 o
   3   2  13        4.34      -18.94     24.96 o
   4   2  13       51.09       20.15     28.40 o
   5   2  13       26.34       24.72     31.39 o
 -13   3  13      114.83       61.55     36.02 o
 -12   3  13        0.39       14.41     29.82 o
 -11   3  13       64.50       38.83     28.58 o
 -10   3  13      243.30      264.57     44.84 o
  -9   3  13      358.35      303.25     45.68 o
  -8   3  13       78.33       68.00     25.68 o
  -7   3  13       11.53        6.28     15.57 o
  -6   3  13      360.21      335.41     24.29 o
  -5   3  13      128.11      143.23     28.13 o
  -4   3  13       48.79       23.95     15.02 o
  -3   3  13      625.97      629.57     39.74 o
  -2   3  13       12.75        9.35     16.56 o
  -1   3  13      101.01       92.39     22.71 o
   0   3  13       40.36        1.10     18.64 o
   1   3  13        3.72       10.58     18.33 o
   2   3  13       69.91       52.07     60.70 o
   3   3  13       39.90       30.79     44.30 o
   4   3  13       57.84       39.60     38.31 o
   5   3  13       15.00       30.76     40.69 o
 -11   4  13        7.27       19.49     44.71 o
 -10   4  13      109.91      113.88     32.18 o
  -9   4  13        1.04      -23.08     23.08 o
  -8   4  13       38.00       47.71     24.51 o
  -7   4  13       46.19       50.85     24.26 o
  -6   4  13       30.34       26.34     22.69 o
  -5   4  13       60.03       82.99     25.03 o
  -4   4  13       44.81       49.15     23.28 o
  -3   4  13        0.11      -22.18     22.18 o
  -2   4  13       59.11       75.84     24.88 o
  -1   4  13      475.13      389.18     33.48 o
   0   4  13       87.83       92.86     26.23 o
   1   4  13       72.24       80.26     33.45 o
   2   4  13        0.00       -3.94     31.56 o
   3   4  13       24.48       43.64     37.16 o
  -9   5  13       73.11      101.15     42.27 o
  -8   5  13       32.01       45.49     28.27 o
  -7   5  13        8.40      -11.55     22.90 o
  -6   5  13      179.00      188.54     30.36 o
  -5   5  13        2.53        2.49     22.36 o
  -4   5  13       94.60       72.48     25.90 o
  -3   5  13      337.53      396.67     36.19 o
  -2   5  13        4.58       17.41     22.46 o
  -1   5  13       42.67       97.76     30.82 o
   0   5  13       52.65       61.41     25.96 o
   1   5  13       49.38       32.06     33.22 o
 -14   0  14       13.93       38.47     41.81 o
 -13   0  14        8.87       48.49     72.65 o
 -12   0  14       42.19        1.28     34.72 o
 -11   0  14      167.86      313.56     49.60 o
 -10   0  14       86.37       64.90     32.26 o
  -9   0  14       45.06       56.80     26.97 o
  -8   0  14      111.34      109.94     28.14 o
  -7   0  14       37.81        8.81     20.83 o
  -6   0  14      627.87      674.95     68.34 o
  -5   0  14      366.84      410.02     35.03 o
  -4   0  14      122.44       98.55     24.81 o
  -3   0  14        4.36       21.05     19.81 o
  -2   0  14      102.35       63.06     23.43 o
  -1   0  14       34.54       30.10     23.26 o
   0   0  14      120.26       88.37     40.47 o
   1   0  14     2554.36     2394.57    116.77 o
   2   0  14       31.07       55.85     36.89 o
   3   0  14       24.11       67.42     36.86 o
   4   0  14      378.77      312.17     54.67 o
   5   0  14        7.07       43.94     39.58 o
 -14   1  14        0.01      -29.72     29.72 o
 -13   1  14       14.58       51.96     29.47 o
 -12   1  14       81.78      137.73     31.03 o
 -11   1  14       12.39       21.03     25.52 o
 -10   1  14      173.35      171.98     27.34 o
  -9   1  14      123.48      143.99     24.74 o
  -8   1  14        8.31       -3.58     14.98 o
  -7   1  14       12.70        9.18     14.13 o
  -6   1  14       47.76       30.85     16.09 o
  -5   1  14      126.73      149.95     19.28 o
  -4   1  14      114.01       87.50     17.74 o
  -3   1  14      159.05      134.70     19.48 o
  -2   1  14       30.36       39.77     16.13 o
  -1   1  14      165.16      167.88     21.80 o
   0   1  14      220.57      191.74     42.69 o
   1   1  14       16.63        9.42     19.93 o
   2   1  14        8.86       -1.94     20.88 o
   3   1  14        3.06        1.79     22.84 o
   4   1  14        0.03       -0.41     23.82 o
   5   1  14        3.41       56.62     33.27 o
 -13   2  14      126.19      136.98    108.68 o
 -12   2  14       32.99       -3.52     27.84 o
 -11   2  14      119.88      153.19     28.67 o
 -10   2  14      155.09      182.95     32.35 o
  -9   2  14      393.63      499.47     38.42 o
  -8   2  14        1.58      -16.70     20.73 o
  -7   2  14      256.87      224.60     27.19 o
  -6   2  14      806.12      826.28     37.42 o
  -5   2  14        1.41       -3.02     14.51 o
  -4   2  14      241.08      283.38     24.82 o
  -3   2  14       11.20       -4.40     15.27 o
  -2   2  14      702.80      674.74     43.40 o
  -1   2  14      478.67      486.51     29.73 o
   0   2  14       51.75       58.16     26.17 o
   1   2  14      342.93      364.39     35.20 o
   2   2  14        0.28      -21.52     24.96 o
   3   2  14      110.07      180.10     45.16 o
   4   2  14      129.50      119.21     37.66 o
   5   2  14        1.54      -17.36     29.96 o
 -12   3  14        9.19       44.06     30.92 o
 -11   3  14        3.45       27.50     27.25 o
 -10   3  14       46.06       31.27     27.01 o
  -9   3  14        2.94       23.05     25.41 o
  -8   3  14       13.98       52.09     23.93 o
  -7   3  14        0.75       -9.31     18.06 o
  -6   3  14        3.66        7.51     17.85 o
  -5   3  14      156.73      171.53     22.84 o
  -4   3  14        1.53      -18.66     18.66 o
  -3   3  14      389.13      334.59     39.59 o
  -2   3  14       83.17       56.29     19.48 o
  -1   3  14      141.02      159.51     23.23 o
   0   3  14       86.72       92.01     35.71 o
   1   3  14       79.26      103.93     40.25 o
   2   3  14       24.91       33.41     34.58 o
   3   3  14        2.94      -20.53     44.75 o
   4   3  14        0.00      -12.87     36.94 o
 -11   4  14       50.88       87.08     36.59 o
 -10   4  14        9.07        3.44     28.28 o
  -9   4  14      293.54      305.79     39.69 o
  -8   4  14       78.34       62.44     28.80 o
  -7   4  14        0.55       -3.61     25.67 o
  -6   4  14       12.80       13.81     23.46 o
  -5   4  14        2.62      -20.88     21.37 o
  -4   4  14       12.43       25.80     22.58 o
  -3   4  14       55.14       66.31     39.79 o
  -2   4  14        2.52        9.94     21.45 o
  -1   4  14       19.33       -0.29     23.56 o
   0   4  14       99.34       69.19     26.15 o
   1   4  14       52.70      105.42     39.70 o
   2   4  14        3.03       -0.37     35.52 o
  -8   5  14       68.82       11.48     27.90 o
  -7   5  14       37.43       51.80     26.75 o
  -6   5  14       87.19       77.65     27.89 o
  -5   5  14        5.85      -21.72     21.72 o
  -4   5  14        0.72      -10.49     24.60 o
  -3   5  14      137.49       78.68     27.22 o
  -2   5  14       66.04       48.13     23.97 o
  -1   5  14       14.42       30.09     25.75 o
   0   5  14       20.98       58.46     30.78 o
 -14   1  15       56.43       49.69     45.58 o
 -13   1  15        2.30       49.53     28.45 o
 -12   1  15       29.15       51.82     28.31 o
 -11   1  15       68.51       56.82     25.25 o
 -10   1  15      100.25       94.49     24.54 o
  -9   1  15       45.27       37.57     20.56 o
  -8   1  15      144.62      160.38     22.81 o
  -7   1  15      397.26      369.22     27.96 o
  -6   1  15       34.96       37.59     16.27 o
  -5   1  15      284.04      337.82     25.56 o
  -4   1  15       19.86       33.27     16.43 o
  -3   1  15      226.63      246.33     24.25 o
  -2   1  15     1712.17     1681.12     51.84 o
  -1   1  15       11.18      -14.15     21.26 o
   0   1  15        2.16      -21.68     21.68 o
   1   1  15      910.39      893.97     50.99 o
   2   1  15        5.27      -21.31     21.31 o
   3   1  15      204.72      231.07     35.27 o
   4   1  15       39.45       22.60     31.71 o
   5   1  15        2.73       39.80     35.35 o
 -13   2  15       52.74       66.07     43.69 o
 -12   2  15        0.03       10.71     28.58 o
 -11   2  15        2.41        4.92     22.86 o
 -10   2  15       95.20       94.87     26.18 o
  -9   2  15      174.53      152.30     29.42 o
  -8   2  15        3.35      -10.16     19.58 o
  -7   2  15       64.01       28.72     18.92 o
  -6   2  15       46.12       54.77     17.88 o
  -5   2  15      194.58      242.03     24.78 o
  -4   2  15       13.40       27.76     19.42 o
  -3   2  15        3.95      -15.23     15.23 o
  -2   2  15       42.65       34.99     17.18 o
  -1   2  15      122.24      120.82     22.91 o
   0   2  15      152.04      133.15     24.08 o
   1   2  15       19.07       15.60     27.51 o
   2   2  15        3.26        7.21     28.19 o
   3   2  15       32.97       45.61     31.77 o
   4   2  15        2.15      -31.07     31.37 o
 -12   3  15       77.15       66.84     72.36 o
 -11   3  15        1.85       22.46     29.81 o
 -10   3  15        1.43       -5.54     24.88 o
  -9   3  15      307.55      353.40     40.15 o
  -8   3  15       68.37       73.47     26.17 o
  -7   3  15      254.10      239.07     43.52 o
  -6   3  15        8.84       -3.71     20.24 o
  -5   3  15      382.10      392.59     30.68 o
  -4   3  15      135.91      178.03     24.85 o
  -3   3  15      136.72      146.69     25.19 o
  -2   3  15      465.51      448.81     38.89 o
  -1   3  15       35.71       50.85     19.86 o
   0   3  15      373.25      481.75     59.10 o
   1   3  15       42.09       26.52     33.86 o
   2   3  15       15.41       67.44     38.63 o
   3   3  15       15.98        9.21     39.23 o
 -11   4  15       45.41       53.85     41.07 o
 -10   4  15        5.55       32.75     29.19 o
  -9   4  15       32.76       -3.38     24.89 o
  -8   4  15       67.76      106.20     29.65 o
  -7   4  15       52.37       36.89     25.92 o
  -6   4  15       68.57       90.46     26.91 o
  -5   4  15       31.53       15.67     24.54 o
  -4   4  15       12.44       15.70     23.81 o
  -3   4  15       16.72       42.19     34.25 o
  -2   4  15        7.13       -4.30     22.65 o
  -1   4  15       63.98       57.55     42.19 o
   0   4  15       12.17       22.80     33.81 o
   1   4  15        2.28       11.78     36.73 o
  -8   5  15       13.15       -7.51     26.58 o
  -7   5  15       12.83       -9.41     35.07 o
  -6   5  15        2.62      -16.74     24.87 o
  -5   5  15       14.21       11.18     25.64 o
  -4   5  15       35.02       23.47     27.62 o
  -3   5  15        2.00       22.83     24.86 o
  -2   5  15       39.91       19.71     30.04 o
 -14   0  16        2.35        2.61     40.07 o
 -13   0  16      261.07      370.86     76.01 o
 -12   0  16       33.97       89.75     42.85 o
 -11   0  16      267.04      197.14     45.72 o
 -10   0  16     2104.44     2020.19    109.49 o
  -9   0  16      265.70      182.87     40.65 o
  -8   0  16     1225.95     1227.11     87.17 o
  -7   0  16      725.55      627.76     49.49 o
  -6   0  16      319.46      291.36     65.54 o
  -5   0  16     1572.03     1570.19     68.88 o
  -4   0  16      154.03      143.85     29.68 o
  -3   0  16       90.96       93.30     29.97 o
  -2   0  16      455.04      506.35     72.72 o
  -1   0  16      264.41      283.27     71.85 o
   0   0  16        0.21      -26.12     27.47 o
   1   0  16       76.18       79.78     37.36 o
   2   0  16        7.81       13.39     33.94 o
   3   0  16       66.00      127.46     47.89 o
   4   0  16        2.29       25.88     41.17 o
 -14   1  16        1.36       35.40     33.41 o
 -13   1  16       10.81       49.98     27.93 o
 -12   1  16      139.75      118.38     29.79 o
 -11   1  16       45.60       57.99     27.63 o
 -10   1  16      114.74      135.42     27.88 o
  -9   1  16        0.03       -0.26     19.93 o
  -8   1  16       46.07       17.95     19.14 o
  -7   1  16        4.12       -3.59     15.69 o
  -6   1  16      289.26      274.76     28.44 o
  -5   1  16        0.00       -4.44     16.54 o
  -4   1  16        4.27       17.54     19.74 o
  -3   1  16       22.06       45.42     19.68 o
  -2   1  16        0.02        5.68     18.95 o
  -1   1  16      295.93      310.02     39.84 o
   0   1  16       87.61      118.73     31.77 o
   1   1  16       20.54       28.56     24.87 o
   2   1  16        4.18      -11.76     25.30 o
   3   1  16       55.55        9.42     31.98 o
   4   1  16        0.02       31.53     32.69 o
 -13   2  16       76.57       47.37     42.89 o
 -12   2  16        3.94       62.22     40.03 o
 -11   2  16       10.41       36.51     24.75 o
 -10   2  16        3.71       -1.10     21.69 o
  -9   2  16      116.55       83.89     23.64 o
  -8   2  16      583.87      597.70     38.39 o
  -7   2  16      365.98      357.59     29.72 o
  -6   2  16       11.88      -17.78     17.78 o
  -5   2  16      604.64      635.64     36.58 o
  -4   2  16        4.62       -5.83     17.59 o
  -3   2  16      144.37      186.97     24.98 o
  -2   2  16      705.17      685.15     38.22 o
  -1   2  16      168.33      153.91     23.68 o
   0   2  16        8.79      -33.37     33.37 o
   1   2  16       15.41        7.41     27.25 o
   2   2  16        6.74       26.39     30.82 o
   3   2  16       16.81       -7.61     31.41 o
 -12   3  16        0.11        2.53     32.02 o
 -11   3  16        5.38      -25.39     25.39 o
 -10   3  16        0.99       -9.43     24.75 o
  -9   3  16       28.37        6.79     25.89 o
  -8   3  16        9.27       -6.96     24.26 o
  -7   3  16        6.57      -16.29     22.92 o
  -6   3  16       14.47        4.63     21.71 o
  -5   3  16       34.35       -2.67     18.82 o
  -4   3  16        4.89        6.21     25.94 o
  -3   3  16        1.11      -17.72     19.12 o
  -2   3  16       21.41       10.00     22.81 o
  -1   3  16        1.09        2.29     31.21 o
   0   3  16       18.18       14.92     52.18 o
   1   3  16       62.78      141.45    123.09 o
   2   3  16       14.07      -31.14     88.25 o
 -10   4  16       68.28       61.99     31.28 o
  -9   4  16       17.51       28.10     26.76 o
  -8   4  16        2.79        3.23     25.82 o
  -7   4  16       29.67        1.01     26.45 o
  -6   4  16      237.83      249.05     37.39 o
  -5   4  16      100.82      118.75     29.74 o
  -4   4  16        1.74        3.19     25.05 o
  -3   4  16       53.12       41.63     26.28 o
  -2   4  16        0.19       -4.38     24.36 o
  -1   4  16       78.37      100.44     54.72 o
   0   4  16      150.35      176.94     87.63 o
  -6   5  16       77.52       56.47     32.19 o
  -5   5  16        6.92      -15.75     27.44 o
  -4   5  16        0.44      -24.71     24.71 o
 -13   1  17      114.47      137.48     34.66 o
 -12   1  17       12.16       39.48     26.71 o
 -11   1  17      120.33      123.38     30.44 o
 -10   1  17      301.61      321.23     36.19 o
  -9   1  17      215.53      193.93     29.86 o
  -8   1  17      238.22      246.73     32.01 o
  -7   1  17       11.75       16.27     20.05 o
  -6   1  17       27.84        3.85     19.94 o
  -5   1  17       27.27       48.97     22.50 o
  -4   1  17       16.33        7.36     19.83 o
  -3   1  17        2.25       -4.33     19.68 o
  -2   1  17      171.84      126.23     26.01 o
  -1   1  17        0.13      -11.57     24.63 o
   0   1  17      121.18      106.12     28.48 o
   1   1  17      314.79      340.58     39.75 o
   2   1  17       28.81       48.73     33.71 o
   3   1  17        9.16       12.20     32.47 o
 -13   2  17        0.65       27.42     43.83 o
 -12   2  17        0.03      -31.91     33.91 o
 -11   2  17       39.40       85.62     40.78 o
 -10   2  17       42.56       67.11     25.18 o
  -9   2  17      245.83      228.16     31.79 o
  -8   2  17        6.95      -16.39     18.14 o
  -7   2  17       54.61      102.87     22.95 o
  -6   2  17       38.40       23.72     20.30 o
  -5   2  17        6.48        8.63     21.27 o
  -4   2  17      152.73      139.39     41.16 o
  -3   2  17      153.59      113.30     26.42 o
  -2   2  17       21.24        4.36     24.97 o
  -1   2  17       19.04       35.27     27.80 o
   0   2  17        0.71      -13.40     27.36 o
   1   2  17       30.57        9.39     30.71 o
   2   2  17       26.98      -12.93     31.99 o
 -12   3  17       16.86       68.88     36.07 o
 -11   3  17       71.15      134.40     45.92 o
 -10   3  17       56.91       41.78     43.71 o
  -9   3  17        2.71      -13.07     26.91 o
  -8   3  17       78.40       40.49     30.39 o
  -7   3  17      110.07      123.48     34.06 o
  -6   3  17       20.50       18.85     25.97 o
  -5   3  17      253.95      224.18     50.81 o
  -4   3  17        0.47       -3.49     24.26 o
  -3   3  17       10.61       -7.91     23.50 o
  -2   3  17       22.00       15.94     25.68 o
  -1   3  17        1.31       -4.89     47.30 o
   0   3  17       52.06       61.88     53.10 o
   1   3  17       38.00      107.09     89.93 o
 -10   4  17       21.73       44.49     31.65 o
  -9   4  17       11.98       24.48     28.31 o
  -8   4  17        1.47      -24.10     24.10 o
  -7   4  17        2.71       -6.12     28.21 o
  -6   4  17       64.30       55.44     30.41 o
  -5   4  17       19.75      -24.93     24.93 o
  -4   4  17       21.57       11.36     52.16 o
  -3   4  17       28.58      -22.52     24.21 o
  -2   4  17        0.62        8.04     26.78 o
  -1   4  17        0.88      112.50     61.37 o
 -13   0  18       26.57       17.71     38.50 o
 -12   0  18        2.93       47.40     56.35 o
 -11   0  18      226.14      199.82     93.46 o
 -10   0  18      662.30      673.05     91.06 o
  -9   0  18       53.55       39.12     33.68 o
  -8   0  18        1.38      -12.25     27.88 o
  -7   0  18        2.03      -22.69     27.38 o
  -6   0  18       95.58      110.11     40.99 o
  -5   0  18       71.66       89.86     35.72 o
  -4   0  18      475.84      525.04     83.05 o
  -3   0  18        2.04       38.62     45.10 o
  -2   0  18      943.38      789.19     69.63 o
  -1   0  18       49.71      -16.03     48.20 o
   0   0  18       81.93       96.04     41.10 o
   1   0  18      208.28      197.27     56.23 o
   2   0  18       93.11       80.58     59.01 o
 -13   1  18        7.68       -7.21     28.53 o
 -12   1  18        2.51       41.90     26.99 o
 -11   1  18        4.71       -3.16     23.16 o
 -10   1  18        7.69        2.91     26.34 o
  -9   1  18       13.67       11.80     22.34 o
  -8   1  18      259.20      323.71     34.90 o
  -7   1  18       70.49      102.71     26.30 o
  -6   1  18       95.03       46.24     33.94 o
  -5   1  18      139.97      142.62     28.17 o
  -4   1  18        9.65        8.79     21.37 o
  -3   1  18       24.65       34.06     23.26 o
  -2   1  18       42.38       35.62     22.59 o
  -1   1  18       58.99       40.26     30.03 o
   0   1  18        9.17       39.36     27.15 o
   1   1  18       34.98       57.21     34.74 o
   2   1  18        9.62       91.71     36.75 o
 -12   2  18       25.03       31.93     40.37 o
 -11   2  18        8.01       62.00     38.60 o
 -10   2  18        2.57       -2.23     26.78 o
  -9   2  18       63.55       56.81     24.33 o
  -8   2  18        0.03       -0.55     21.06 o
  -7   2  18       58.20       71.78     24.75 o
  -6   2  18        1.56       15.70     21.66 o
  -5   2  18       55.33       23.82     22.98 o
  -4   2  18      183.41      232.58     31.89 o
  -3   2  18       20.91       53.99     24.60 o
  -2   2  18      125.58      145.05     27.53 o
  -1   2  18        8.14       43.73     37.47 o
   0   2  18       27.41       44.81     42.26 o
   1   2  18      219.52      190.81     43.79 o
 -11   3  18        0.18      -32.71     35.92 o
 -10   3  18        1.87      -23.38     32.73 o
  -9   3  18       64.49       24.52     55.96 o
  -8   3  18        5.57       -3.69     25.81 o
  -7   3  18       11.45       -7.09     26.47 o
  -6   3  18        2.09        3.69     26.55 o
  -5   3  18        2.48       -8.53     25.61 o
  -4   3  18       40.09        2.02     31.81 o
  -3   3  18       46.97       59.34     30.13 o
  -2   3  18       61.94       74.89     40.94 o
  -1   3  18       95.51       53.27     61.14 o
   0   3  18       98.82       12.01     51.31 o
  -9   4  18        3.74      -27.31     27.31 o
  -8   4  18       10.21       16.53     28.85 o
  -7   4  18        2.22      -26.09     27.32 o
  -6   4  18       12.12        0.96     38.19 o
  -5   4  18       15.11       12.20     30.33 o
  -4   4  18       22.89       49.16     33.69 o
  -3   4  18       16.49       -3.46     29.26 o
  -2   4  18       85.20       58.69     43.28 o
 -13   1  19        6.83      -12.44     26.90 o
 -12   1  19        5.41       -3.75     25.89 o
 -11   1  19        2.61       13.97     24.67 o
 -10   1  19        0.56       32.34     24.33 o
  -9   1  19        2.86        6.77     22.54 o
  -8   1  19      231.01      181.89     39.10 o
  -7   1  19      403.60      436.02     39.76 o
  -6   1  19      177.40      155.49     29.83 o
  -5   1  19      596.38      602.75     80.73 o
  -4   1  19       23.53       34.60     23.75 o
  -3   1  19        6.47       37.85     24.62 o
  -2   1  19      544.11      517.37     63.14 o
  -1   1  19       98.97      145.15     37.94 o
   0   1  19      134.22      114.70     37.74 o
   1   1  19      117.66      187.36     55.06 o
 -12   2  19       17.82       57.34     42.23 o
 -11   2  19       30.71       80.32     40.88 o
 -10   2  19        4.76       25.58     36.10 o
  -9   2  19       70.26       43.20     36.00 o
  -8   2  19       11.85       46.58     36.95 o
  -7   2  19        2.41       19.48     27.78 o
  -6   2  19       23.23       43.27     28.69 o
  -5   2  19        0.52       26.79     28.36 o
  -4   2  19       34.04       44.13     37.15 o
  -3   2  19       28.29       -2.24     27.51 o
  -2   2  19       19.23      -21.89     26.59 o
  -1   2  19       19.65       76.69     74.84 o
   0   2  19       30.81       26.39     34.10 o
 -11   3  19        0.04       -8.93     35.37 o
 -10   3  19       47.89       54.92     40.87 o
  -9   3  19        3.07      -17.30     27.70 o
  -8   3  19      159.68      141.42     35.58 o
  -7   3  19       48.48       41.60     33.60 o
  -6   3  19        7.50      -14.16     26.23 o
  -5   3  19       36.25       -1.12     34.93 o
  -4   3  19       98.92       75.90     32.94 o
  -3   3  19       34.10       13.70     30.02 o
  -2   3  19       14.77       -0.84     39.56 o
  -1   3  19        0.56       80.08     66.18 o
  -7   4  19        1.37      -27.93     27.93 o
  -6   4  19        3.23      -36.65     36.65 o
  -5   4  19        2.65        6.74     41.41 o
  -4   4  19        0.01       -3.03     30.66 o
 -13   0  20      285.98      293.85     61.99 o
 -12   0  20       80.11      173.81     68.30 o
 -11   0  20        0.47      -21.80     41.99 o
 -10   0  20       51.69       42.43     41.33 o
  -9   0  20        3.89       -0.32     33.53 o
  -8   0  20      284.78      211.68     47.52 o
  -7   0  20      426.00      483.59     60.09 o
  -6   0  20      136.44      127.03     41.92 o
  -5   0  20      315.35      288.73     52.90 o
  -4   0  20       26.61       47.81     36.93 o
  -3   0  20       38.92       -8.88     29.82 o
  -2   0  20      129.12      194.14     77.72 o
  -1   0  20        0.48      -24.52     35.67 o
   0   0  20       91.19      167.20     80.89 o
 -12   1  20       10.85      -20.53     25.23 o
 -11   1  20      168.79      185.54     44.91 o
 -10   1  20       69.20       61.65     27.95 o
  -9   1  20        3.18       26.28     24.71 o
  -8   1  20        0.00       24.55     24.15 o
  -7   1  20       44.22       58.05     27.25 o
  -6   1  20       14.00        9.12     22.95 o
  -5   1  20        0.02       15.35     25.65 o
  -4   1  20        0.11      -22.64     22.64 o
  -3   1  20       43.91       30.99     26.01 o
  -2   1  20       70.54       66.26     34.30 o
  -1   1  20        3.52        2.96     39.56 o
   0   1  20       10.10      -21.80     33.88 o
 -11   2  20       44.40       36.67     39.50 o
 -10   2  20      116.46       99.29     43.04 o
  -9   2  20        5.20      -26.59     26.59 o
  -8   2  20      308.86      288.46     45.71 o
  -7   2  20      163.62      207.31     39.88 o
  -6   2  20        0.63        0.92     28.46 o
  -5   2  20       87.10       98.65     69.17 o
  -4   2  20      104.47      167.36     46.79 o
  -3   2  20       11.22      -22.55     23.26 o
  -2   2  20        2.00       -1.19     30.22 o
  -1   2  20        1.87      -18.43     31.71 o
 -10   3  20       13.35       45.88     39.92 o
  -9   3  20        0.92       -1.37     37.51 o
  -8   3  20       27.91       29.73     31.21 o
  -7   3  20       89.01       59.27     32.64 o
  -6   3  20       30.51       45.22     60.65 o
  -5   3  20       21.38       21.81     30.34 o
  -4   3  20        5.47        3.38     30.95 o
  -3   3  20        7.16      -12.58     38.35 o
 -12   1  21        0.77        5.40     27.76 o
 -11   1  21       67.78      106.82     50.12 o
 -10   1  21        5.89        3.36     25.35 o
  -9   1  21       78.06      106.02     31.06 o
  -8   1  21       32.98       49.98     26.50 o
  -7   1  21        6.32      -13.18     23.82 o
  -6   1  21       52.77       60.49     28.28 o
  -5   1  21        0.13        1.89     25.43 o
  -4   1  21       47.48       86.84     28.74 o
  -3   1  21       42.91       40.50     33.82 o
  -2   1  21        3.64       22.15     70.43 o
  -1   1  21       15.49       44.67     36.41 o
 -11   2  21       39.97       34.88     42.46 o
 -10   2  21       10.79       -2.03     37.25 o
  -9   2  21        0.00      -28.11     81.03 o
  -8   2  21        1.40      -33.52     33.52 o
  -7   2  21        1.60       12.18     31.06 o
  -6   2  21       80.14       76.26     50.51 o
  -5   2  21        0.04       25.90     32.89 o
  -4   2  21       18.74       12.38     32.56 o
  -3   2  21       49.76       69.68     36.49 o
  -2   2  21       15.78       -6.82     62.25 o
  -8   3  21      109.70       95.78     52.47 o
  -7   3  21        2.14      -22.70     28.12 o
  -6   3  21       78.38       80.86     35.79 o
  -5   3  21        0.52      -28.35     28.35 o
 -11   0  22        2.55       -5.71     38.14 o
 -10   0  22        0.06       22.34     38.21 o
  -9   0  22       35.44       54.00     41.51 o
  -8   0  22      288.02      338.18     58.43 o
  -7   0  22        0.69      -22.40     34.67 o
  -6   0  22       24.66      -21.98     34.47 o
  -5   0  22       25.67       26.42     81.67 o
  -4   0  22       13.49       66.52     42.41 o
  -3   0  22        3.95       -1.63     38.40 o
  -2   0  22        0.65       84.44     71.95 o
 -11   1  22       99.07      112.04     38.67 o
 -10   1  22      110.84      104.41     32.12 o
  -9   1  22       10.20       11.21     27.37 o
  -8   1  22       29.33       55.15     29.46 o
  -7   1  22        3.67       -1.58     26.11 o
  -6   1  22        0.50      -13.07     25.14 o
  -5   1  22       49.18       38.79     32.60 o
  -4   1  22       58.99       34.46     33.46 o
  -3   1  22       22.41      -13.88     44.92 o
  -9   2  22       77.61       62.94     44.91 o
  -8   2  22        5.48      -13.58     37.48 o
  -7   2  22       55.95       22.01     39.47 o
  -6   2  22      157.34      189.15     55.75 o
  -5   2  22       13.20        1.80     40.23 o
  -4   2  22       48.66       42.24     55.20 o
  -9   1  23       90.51      146.01     41.37 o
  -8   1  23       94.30      112.54     40.27 o
  -7   1  23       34.19       29.42     34.59 o
  -6   1  23       57.92       37.54     36.39 o
  -5   1  23        2.50       -9.52     32.21 o
 
